# Supplementary material for: Effects of fecal microbiota transplantation on metabolic health of DBA mice
Source: Front Microbiol. 2024 Feb 20;15:1352555. doi: 10.3389/fmicb.2024.1352555 (PMC10912182; doi:10.3389/fmicb.2024.1352555)
Supplement: Supplementary file 1 [file Data_Sheet_1.CSV]

<label class="checkAll" style="cursor:pointer;padding-top:2px;"><i class="icon-check-empty" style="margin-right:5px;"></i>Species name</label>	Ndor1	Svs4	Svs5	Hebp2	Ddit4	Coch	Pcsk1	Cmss1	Adad2	Zap70	C4bp	Bfsp1	Aadac	Sycp1	Fmn2	Plk3	Prkg2	Crybb3	Mtus2	Aff2	Bmp8a	Fanca	Adgrb1	Odf3l2	Socs1	Atg9b	Susd4	Zfp750	Fhdc1	Esm1	Pld6	Rassf9	Angptl8	Depp1	Frmd3	C1ql3	Cyp8b1	Igfn1	Dnah6	Iigp1	Skida1	Olfr767	Zfp937	Irx1	Ppp1r3c	Pi15	Tcf15	Sprr2a2	Grid2
g__Lactobacillus	0.432845326709	0.77004692997	0.919420915036	0.797971695235	0.700094230969	0.797971695235	0.529241311055	0.460030328966	0.875700708405	0.557140052886	0.771936931695	0.797971695235	0.70768945743	0.797971695235	0.187469855216	0.864689784626	0.545698778218	0.60590127418	0.864689784626	0.402226701907	0.283899976338	0.89792839547	0.731278765095	0.30849527238	0.797971695235	0.633928325636	0.948667820369	0.331739801433	0.982881215852	0.715032245006	0.321035084495	0.516489552301	0.720842696733	0.60590127418	0.529241311055	0.558846375168	0.698685943912	0.406397014486	0.893369490713	0.60590127418	1	0.79544166548	0.681555503184	0.545698778218	0.765007942926	0.103506884833	0.83121409771	0.914526881867	0.540443781817
g__Bacillus	0.0580730580171	0.514688676809	0.520766692991	0.187469855216	0.0298180356958	0.932156735541	0.00579537319944	0.0769288099378	0.0268729195798	0.059592213885	0.0252130044412	0.30849527238	0.260487622611	0.0580730580171	0.331739801433	0.139226867544	0.111632987611	0.154390120986	0.0245541500715	0.389241725459	0.0703650227897	0.543967066763	0.0346701065943	0.0015905004235	0.124976784188	0.0252153842023	0.428779627298	0.0125198730194	0.040049949551	0.00181579632456	0.15734719484	0.0670857868923	0.0339045685559	0.0424422720871	0.0805418208098	0.0412424678026	0.0114565526651	0.0125198730194	0.079798569913	0.224216107492	0.545698778218	0.0122310530848	0.0641062082587	0.24395243588	0.124976784188	0.109804000209	0.0498672305689	0.315613393959	0.257917859296
g__Staphylococcus	0.0357695749703	0.191766988817	0.0468199426063	0.00722478524636	0.00370477732759	0.286105101908	0.262381417189	0.286105101908	0.043003936047	0.0252153842023	0.0125168259669	0.0670857868923	0.00911066171024	0.124976784188	0.286105101908	0.019942126132	0.00962792472538	0.0670857868923	0.0991858164799	0.0227675322062	0.00109852587359	0.044809262693	0.00142602365115	0.0670857868923	0.015944016579	0.00742378137349	0.00314393098033	0.0298180356958	0.0737649506248	0.0974339113578	0.0371833810843	0.0580730580171	0.00703117412683	0.015944016579	0.0104445177097	0.01350597281	0.0744930061345	0.0991858164799	0.0194409202614	0.487922274839	0.0670857868923	0.0196559162385	0.00456118863505	0.00962792472538	0.0015905004235	0.0261536207532	0.0298180356958	0.26015875421	0.0218910571833
g__unclassified_c__Bacilli	0.286105101908	0.953528039498	0.959670941193	0.765007942926	0.355819572502	0.864689784626	0.00181579632456	0.139226867544	0.0643188935848	0.121170035934	0.263171939612	0.487922274839	0.672697140778	0.139226867544	0.516489552301	0.668231040072	0.154390120986	0.406397014486	0.0498672305689	0.863556468881	0.29499024417	0.864126671355	0.29499024417	0.0245541500715	0.487922274839	0.0641062082587	1	0.0245541500715	0.0842828316931	0.0236553528085	0.687291203203	0.0498672305689	0.252316321366	0.380713181677	0.109804000209	0.0703650227897	0.00734817767391	0.0245541500715	0.260766383325	0.24395243588	0.60590127418	0.0999135049818	0.37645555034	0.575514895712	0.636819811763	0.251956690287	0.154390120986	0.166312725672	0.72906084437
g__norank_f__Muribaculaceae	0.00370477732759	0.514688676809	0.406114641794	0.0580730580171	0.0991858164799	0.797971695235	0.366029243024	0.139226867544	0.155129090797	0.35149222036	0.0761251900063	0.111632987611	0.142664562056	0.545698778218	0.019942126132	0.154390120986	0.331739801433	0.0424422720871	0.0357695749703	0.219845675419	0.137261979441	0.471961792602	0.116326794993	0.264586046747	0.124976784188	0.040049949551	0.229580280115	0.170470660787	0.0367223247445	0.241757111507	0.0109431368049	0.24395243588	0.0406608482906	0.139226867544	0.222038773711	0.231784065299	0.173935349376	0.380713181677	0.0468352781016	0.545698778218	0.487922274839	0.0581551394379	0.121170035934	0.0424422720871	0.205386351106	0.283899976338	0.205386351106	0.363871365266	0.172531810719
g__Enterorhabdus	0.406397014486	0.146784307267	0.165574205855	0.355819572502	0.406397014486	0.516489552301	0.471961792602	0.575514895712	0.753717282644	0.21034204249	0.321035084495	0.797971695235	0.70768945743	0.432845326709	0.487922274839	0.668231040072	0.966054803995	0.154390120986	0.966054803995	0.897498625749	0.619806139008	0.715032245006	0.619806139008	0.732367505236	0.516489552301	0.66556221861	0.846654468476	0.487922274839	0.914526881867	0.931872806214	0.527441790889	0.966054803995	0.964546145167	0.732367505236	0.982953286833	0.797138809237	0.981938322083	0.864689784626	0.858079319354	0.765007942926	0.355819572502	0.454081868592	0.498392296895	0.700094230969	0.898352804351	0.914885718082	0.516489552301	0.402226701907	0.931294086381
g__Desulfovibrio	0.406397014486	0.0254635616832	0.0346442553277	0.124976784188	0.286105101908	0.30849527238	0.471961792602	0.797971695235	0.964383966626	0.681555503184	0.38464679236	0.797971695235	0.475797238518	0.765007942926	0.331739801433	0.700094230969	0.797971695235	0.111632987611	0.545698778218	0.54221552743	0.471961792602	0.731278765095	0.89792839547	0.83121409771	0.966054803995	0.982881215852	0.281675886436	0.83121409771	0.602799253771	0.317822681699	0.211343628452	0.700094230969	0.737778011542	0.432845326709	0.747618228943	0.529241311055	0.430492283	0.432845326709	0.556358611059	0.966054803995	0.636819811763	0.601220613148	0.863556468881	0.432845326709	0.487922274839	0.965912541811	0.487922274839	0.779644360295	0.510979954019
g__unclassified_f__Lachnospiraceae	0.015944016579	0.0254635616832	0.0346442553277	0.0876228290414	0.00962792472538	0.331739801433	0.152367401869	0.0125198730194	0.0103290942391	0.0472749382905	0.0022686001626	0.205386351106	0.0639241229389	0.0245541500715	0.0357695749703	0.111632987611	0.154390120986	0.00094306232234	0.355819572502	0.055284496082	0.103506884833	0.152367401869	0.160266667915	0.0769288099378	0.187469855216	0.0956791482862	0.121170035934	0.0991858164799	0.315613393959	0.212522294688	0.0226808923748	0.0769288099378	0.0161056934507	0.0357695749703	0.109804000209	0.176759832299	0.0642622880829	0.286105101908	0.0327386261441	0.0498672305689	0.432845326709	0.00146441911497	0.281675886436	0.0670857868923	0.0298180356958	0.404322535968	0.111632987611	0.0306167217757	0.0581551394379
g__Lachnospiraceae_NK4A136_group	0.111632987611	0.0254635616832	0.0044422228382	0.0357695749703	0.0357695749703	0.0498672305689	0.698884129295	0.224216107492	0.0468352781016	0.121170035934	0.0931578281455	0.00962792472538	0.0458256304722	0.111632987611	0.139226867544	0.0357695749703	0.0298180356958	0.0245541500715	0.355819572502	0.0113115372679	0.00181579632456	0.0152401848568	0.0316565570333	0.187469855216	0.0298180356958	0.0472749382905	0.00127188960657	0.264586046747	0.470012644053	0.715032245006	0.0659328238604	0.0424422720871	0.0203226290547	0.0357695749703	0.0485681949449	0.0610329576991	0.192257055373	0.432845326709	0.00256137935416	0.286105101908	0.0357695749703	0.0295865759462	0.040049949551	0.00962792472538	0.00722478524636	0.0346701065943	0.111632987611	0.128114016697	0.00504022419736
g__Corynebacterium	0.575514895712	0.81531807146	0.959670941193	0.898352804351	0.406397014486	0.966054803995	0.0261536207532	0.264586046747	0.0643188935848	0.150334815114	0.398026085648	0.432845326709	0.538608766435	0.170470660787	0.797971695235	0.545698778218	0.0580730580171	0.60590127418	0.170470660787	0.602799253771	0.262381417189	0.3913604493	0.222038773711	0.0498672305689	0.406397014486	0.0956791482862	0.713868140103	0.0298180356958	0.201070246035	0.0566766921655	0.964546145167	0.00962792472538	0.263171939612	0.380713181677	0.0261536207532	0.0288191846014	0.00293582511565	0.0498672305689	0.249915237656	0.24395243588	0.205386351106	0.1898689857	0.292768823673	0.60590127418	0.516489552301	0.168397434644	0.0769288099378	0.0956791482862	0.616772090874
g__Lachnoclostridium	0.0498672305689	0.0254635616832	0.0044422228382	0.0580730580171	0.111632987611	0.0769288099378	0.378594961282	0.24395243588	0.172070794121	0.0278302398878	0.0566432292599	0.286105101908	0.0985360426085	0.170470660787	0.0991858164799	0.575514895712	0.205386351106	0.00722478524636	0.460030328966	0.201070246035	0.109804000209	0.404322535968	0.529241311055	0.487922274839	0.545698778218	0.107970353474	0.114455897987	0.205386351106	0.363871365266	0.780553852628	0.0815675070618	0.380713181677	0.221216595138	0.331739801433	0.283899976338	0.3913604493	0.459373735221	0.516489552301	0.190023821486	0.460030328966	0.636819811763	0.0626204622056	0.66556221861	0.0424422720871	0.154390120986	0.529241311055	0.636819811763	0.0956791482862	0.20814657134
g__Kurthia	0.545698778218	0.681397167224	0.573410348267	0.487922274839	0.154390120986	0.932156735541	0.329560364972	0.406397014486	0.343446740757	0.192030980353	0.165720676873	0.700094230969	0.283918277914	0.380713181677	0.700094230969	0.732367505236	0.432845326709	0.264586046747	0.797971695235	0.557140052886	0.635382647801	0.329560364972	0.813794310413	0.380713181677	0.83121409771	0.572215347608	0.572215347608	0.0769288099378	0.779644360295	0.366029243024	0.687291203203	0.187469855216	0.512313721042	0.30849527238	0.144699332134	0.558846375168	0.156653529725	0.636819811763	0.620007305758	0.355819572502	0.797971695235	0.413314651891	0.948667820369	0.864689784626	0.575514895712	0.813794310413	0.516489552301	0.0472749382905	0.931294086381
g__Alistipes	0.0245541500715	0.907177010418	0.627872863573	0.0357695749703	0.0498672305689	0.932156735541	0.486029614189	0.30849527238	0.190023821486	0.428779627298	0.105704571666	0.111632987611	0.0859671594967	0.732367505236	0.111632987611	0.0498672305689	0.187469855216	0.139226867544	0.0424422720871	0.166312725672	0.0610329576991	0.203235520467	0.0213197281233	0.187469855216	0.0580730580171	0.0278302398878	0.107970353474	0.0769288099378	0.0306167217757	0.144699332134	0.0339045685559	0.0991858164799	0.0252130044412	0.0498672305689	0.0566766921655	0.103506884833	0.0856817453952	0.331739801433	0.0268729195798	0.732367505236	0.205386351106	0.126166147349	0.0183536504594	0.0670857868923	0.154390120986	0.0753465143593	0.0876228290414	0.41540715509	0.172531810719
g__norank_f__norank_o__Clostridia_UCG-014	0.205386351106	0.554787536403	0.702940023456	0.636819811763	0.545698778218	0.898352804351	0.404322535968	0.205386351106	0.587877544399	0.527446395847	0.30899180352	0.765007942926	0.743161784059	0.700094230969	0.111632987611	0.668231040072	0.765007942926	0.0991858164799	0.864689784626	0.914526881867	0.830514635331	0.715032245006	0.471961792602	0.83121409771	0.460030328966	0.713868140103	0.730176636963	0.432845326709	0.649684743633	0.847294022082	0.37148199779	0.765007942926	0.789147998347	0.83121409771	0.914885718082	0.715032245006	0.566512096677	0.932156735541	0.770915563556	0.432845326709	0.355819572502	0.413314651891	0.35149222036	0.797971695235	0.765007942926	0.500268264251	0.765007942926	0.142695605738	0.778723468293
g__Candidatus_Saccharimonas	0.444354695685	0.636807905371	0.929176576184	0.635382647801	0.3913604493	0.471961792602	0.210360274005	0.231784065299	0.752710569207	0.144492209068	0.595998015932	0.619806139008	0.688882933997	0.731278765095	0.065594757463	0.137261979441	0.3913604493	0.241757111507	0.529241311055	0.307624620142	0.813024658804	0.276231275856	0.771355256829	0.982953286833	0.558846375168	0.601247077733	0.656244357942	0.558846375168	0.52566137605	0.618310774184	0.159456279965	0.604359354521	0.28340132269	0.176759832299	0.982881820226	0.549673144478	0.79322003022	0.144699332134	0.206829575639	0.29499024417	0.864126671355	0.67897252578	0.745544957735	0.881006750147	0.698884129295	0.846659831334	0.651083850322	0.562985002384	0.411253174101
g__Aerococcus	0.105704571666	0.136603895755	0.153995794281	0.231337183706	0.0226808923748	0.37148199779	0.120867548563	0.0203226290547	0.000158198865062	0.108670787942	0.0340762749996	0.0226808923748	0.107494225284	0.00820660389008	0.17434471487	0.00703117412683	0.0161056934507	0.0659328238604	0.141350837446	0.0176523884523	0.0184236948958	0.0256078634977	0.00258263861996	0.00419879956141	0.00503382184557	0.0366090902293	0.065389828861	0.0993105868916	0.264261467327	0.0719393803419	0.110464542981	0.00105998349453	0.000681773286527	0.00820660389008	0.0135768954113	0.00512271676778	0.00285215769341	0.0761251900063	0.00111352781732	0.0252130044412	0.0339045685559	0.000972025121193	0.00914126448115	0.0709145912652	0.00419879956141	0.0431150836111	0.000786293855514	0.0810874767662	0.0057809338305
g__Bacteroides	0.0580730580171	0.953528039498	0.68393614464	0.24395243588	0.0876228290414	0.898352804351	0.0915833657011	0.124976784188	0.0973983668407	0.0898700902861	0.0406608482906	0.732367505236	0.0859671594967	0.406397014486	0.139226867544	0.516489552301	0.187469855216	0.0670857868923	0.30849527238	0.327360542796	0.417477917012	0.283899976338	0.430823157713	0.24395243588	0.700094230969	0.0898700902861	0.442340530537	0.00249539828599	0.0842828316931	0.0859533575406	0.201719267807	0.0424422720871	0.1492240545	0.24395243588	0.0191419585954	0.194179176065	0.00858221862857	0.30849527238	0.249915237656	0.286105101908	0.487922274839	0.119257143287	0.618298133438	0.286105101908	0.432845326709	0.619806139008	0.170470660787	0.00456118863505	0.648268702563
g__Streptococcus	0.864689784626	0.81531807146	0.899350168234	0.636819811763	0.545698778218	0.898352804351	0.543967066763	0.797971695235	0.982188579358	0.965768475868	0.542741407772	0.864689784626	0.238122460987	0.797971695235	0.83121409771	0.355819572502	0.732367505236	0.898352804351	0.636819811763	0.239544822981	0.931872806214	0.222038773711	0.471961792602	0.732367505236	0.545698778218	0.863556468881	0.339321024512	0.864689784626	0.914526881867	0.651083850322	0.621632737301	1	0.589618692679	0.668231040072	0.543967066763	0.813794310413	0.92782424745	0.83121409771	0.911078956621	0.898352804351	0.406397014486	0.931294086381	0.54221552743	0.700094230969	0.30849527238	0.813794310413	0.406397014486	0.965768475868	0.55541388742
g__Roseburia	0.137261979441	0.0624649883412	0.00616112782664	0.0346701065943	0.0610329576991	0.0346701065943	0.889001573236	0.353666329809	0.0809528931983	0.133340841383	0.135550121512	0.0119092119511	0.0245466157378	0.222038773711	0.160266667915	0.0566766921655	0.0213197281233	0.0378640538435	0.430823157713	0.00697910781796	0.00380995359943	0.00541435244211	0.0472856905564	0.353666329809	0.044809262693	0.0498644493898	0.000155576709042	0.262381417189	0.461072634726	0.863561250268	0.0855776510097	0.044809262693	0.0360616485877	0.0753465143593	0.0292101566291	0.0641186017101	0.224632830769	0.558846375168	0.00723671231533	0.417477917012	0.01350597281	0.0706446676047	0.0560238104845	0.00579537319944	0.0119092119511	0.0472856905564	0.130054688991	0.0999435074494	0.00884066348101
g__Rikenellaceae_RC9_gut_group	0.0125198730194	0.681397167224	0.555650009206	0.205386351106	0.0670857868923	0.83121409771	0.0191419585954	0.0357695749703	0.00555265537266	0.0842828316931	0.0279242602697	0.0876228290414	0.112164985517	0.111632987611	0.0991858164799	0.0876228290414	0.0424422720871	0.0991858164799	0.00370477732759	0.135288909922	0.0859533575406	0.273029747144	0.0152401848568	0.019942126132	0.0357695749703	0.00456118863505	0.27080524598	0.015944016579	0.00541120532684	0.0041165974193	0.0659328238604	0.019942126132	0.00597575203893	0.0876228290414	0.0213197281233	0.00910640538688	0.00109425770273	0.0245541500715	0.029711213749	0.170470660787	0.170470660787	0.00504022419736	0.0306167217757	0.0580730580171	0.0769288099378	0.144699332134	0.00526569102916	0.142695605738	0.106132230621
g__Odoribacter	0.3913604493	0.636807905371	0.316071944686	0.847294022082	0.589047241106	0.194179176065	0.0712835198293	0.160266667915	0.258562793947	0.939873220258	0.451636692045	0.682839815715	0.814554536408	0.3913604493	0.619806139008	0.366029243024	0.864126671355	0.931872806214	0.0703650227897	0.957037005549	0.88051069508	0.665573472464	0.239563329256	0.0610329576991	0.283899976338	0.475122232329	0.49652705059	0.471961792602	0.189905132316	0.0128672793041	0.564331467996	0.500268264251	0.260967660285	0.3913604493	0.779651986172	0.376473467248	0.14640123604	0.116326794993	0.486001210195	0.317822681699	0.89792839547	0.245304234694	0.252718689887	0.982953286833	0.715032245006	0.649696472357	0.160266667915	0.82066537766	0.719730607561
g__Mucispirillum	0.139226867544	0.0254635616832	0.0147213115218	0.286105101908	0.331739801433	0.0498672305689	0.212522294688	0.205386351106	0.139197357618	0.0306167217757	0.1492240545	0.286105101908	0.308396070956	0.0769288099378	0.187469855216	0.83121409771	0.224216107492	0.0424422720871	0.406397014486	0.35149222036	0.203235520467	0.682839815715	0.682839815715	0.432845326709	0.60590127418	0.158207070344	0.327360542796	0.355819572502	0.456086149409	0.764045116649	0.24170421591	0.460030328966	0.345809685468	0.60590127418	0.471961792602	0.378594961282	0.4890563057	0.355819572502	0.306594693947	0.331739801433	0.732367505236	0.0626204622056	0.829806405156	0.0991858164799	0.24395243588	0.666904635599	0.668231040072	0.150334815114	0.257917859296
g__unclassified_f__Oscillospiraceae	0.0498672305689	0.0254635616832	0.0147213115218	0.0298180356958	0.00094306232234	0.331739801433	0.341509118494	0.0991858164799	0.043003936047	0.0435662008417	0.00139384071819	0.30849527238	0.0203173432018	0.0498672305689	0.170470660787	0.0498672305689	0.124976784188	0.00962792472538	0.60590127418	0.0252153842023	0.0610329576991	0.0566766921655	0.0859533575406	0.111632987611	0.154390120986	0.150334815114	0.0278302398878	0.0991858164799	0.442340530537	0.231784065299	0.0308197929754	0.124976784188	0.0203226290547	0.0125198730194	0.0805418208098	0.185353817864	0.140410528168	0.355819572502	0.0596166526623	0.154390120986	0.331739801433	0.0138704481485	0.17465195803	0.0769288099378	0.00526569102916	0.306298535287	0.111632987611	0.0956791482862	0.0459878261285
g__norank_f__Ruminococcaceae	0.24395243588	0.126870366924	0.0514137396081	0.224216107492	0.124976784188	0.0670857868923	0.329560364972	0.170470660787	0.013517635538	0.0737649506248	0.18321931999	0.015944016579	0.112164985517	0.0580730580171	0.24395243588	0.124976784188	0.00526569102916	0.0769288099378	0.286105101908	0.040049949551	0.00910640538688	0.0213197281233	0.0610329576991	0.111632987611	0.0670857868923	0.0306167217757	0.0278302398878	0.139226867544	0.41540715509	0.51467358558	0.285606535417	0.00249539828599	0.0443414075104	0.111632987611	0.0104445177097	0.01350597281	0.0390429799765	0.224216107492	0.00769122005087	0.154390120986	0.0125198730194	0.0324975595702	0.0842828316931	0.0424422720871	0.0424422720871	0.0346701065943	0.0580730580171	0.0278302398878	0.0295865759462
g__unclassified_f__Eggerthellaceae	0.187469855216	0.638240151476	0.304640591719	0.154390120986	0.432845326709	0.668231040072	0.317822681699	1	1	0.0641062082587	0.24170421591	0.60590127418	0.360402227694	0.898352804351	0.575514895712	0.432845326709	0.732367505236	0.24395243588	0.545698778218	0.796295538508	0.619806139008	0.543967066763	0.682839815715	0.966054803995	0.432845326709	0.315613393959	0.763070361882	0.139226867544	0.21034204249	0.666904635599	0.425413442875	0.765007942926	0.929145985233	0.932156735541	0.731278765095	0.982953286833	0.981938322083	0.60590127418	0.788200647507	0.545698778218	0.380713181677	0.632456501984	0.557140052886	0.432845326709	1	0.847294022082	0.516489552301	0.498392296895	0.632456501984
g__Colidextribacter	0.0424422720871	0.243612992126	0.0384414593459	0.019942126132	0.0125198730194	0.224216107492	0.306298535287	0.286105101908	0.0643188935848	0.00742378137349	0.00950847679823	0.264586046747	0.00112700733302	0.205386351106	0.205386351106	0.170470660787	0.015944016579	0.0245541500715	0.380713181677	0.0252153842023	0.0412424678026	0.0261536207532	0.103506884833	0.286105101908	0.224216107492	0.0278302398878	0.00859808326654	0.00962792472538	0.135288909922	0.231784065299	0.0709145912652	0.0498672305689	0.0482293119829	0.0991858164799	0.00280592896784	0.0610329576991	0.0642622880829	0.286105101908	0.0973983668407	0.432845326709	0.0991858164799	0.0538968168568	0.192030980353	0.019942126132	0.0245541500715	0.231784065299	0.0991858164799	0.0183536504594	0.112579610069
g__Helicobacter	0.264586046747	0.0639241229389	0.00657342798334	0.30849527238	0.516489552301	0.00249539828599	0.306298535287	0.487922274839	0.172070794121	0.0113115372679	0.297181461805	0.170470660787	0.216837545619	0.124976784188	0.380713181677	0.932156735541	0.0580730580171	0.124976784188	0.380713181677	0.26015875421	0.116326794993	0.458068843706	0.589047241106	0.636819811763	0.516489552301	0.0898700902861	0.158207070344	0.331739801433	0.402226701907	0.931872806214	0.425413442875	0.380713181677	0.439413761883	0.864689784626	0.273029747144	0.194179176065	0.519501901229	0.30849527238	0.356188919604	0.575514895712	0.30849527238	0.133307756478	0.697659274958	0.0424422720871	0.205386351106	0.471961792602	0.60590127418	0.142695605738	0.217636691601
g__norank_f__Oscillospiraceae	0.139226867544	0.216837545619	0.10583238712	0.355819572502	0.205386351106	0.264586046747	0.176759832299	0.187469855216	0.117182291142	0.0183536504594	0.0443414075104	0.765007942926	0.0859671594967	0.139226867544	0.264586046747	0.765007942926	0.187469855216	0.0670857868923	0.732367505236	0.192030980353	0.529241311055	0.329560364972	0.715032245006	0.545698778218	0.797971695235	0.26015875421	0.327360542796	0.111632987611	0.37645555034	0.353666329809	0.263171939612	0.30849527238	0.297181461805	0.575514895712	0.168397434644	0.353666329809	0.201807246954	0.406397014486	0.556358611059	0.24395243588	0.575514895712	0.106132230621	1	0.187469855216	0.205386351106	0.881006750147	0.355819572502	0.0227675322062	0.4001091563
g__Lactococcus	0.765007942926	0.907177010418	0.66508454088	0.732367505236	1	0.487922274839	0.931872806214	0.30849527238	0.911078956621	0.572215347608	0.946836001412	0.668231040072	0.604372171679	0.932156735541	0.24395243588	0.636819811763	0.331739801433	0.380713181677	0.636819811763	0.602799253771	0.458068843706	0.682839815715	0.273029747144	1	0.331739801433	0.66556221861	0.363871365266	0.966054803995	0.633928325636	0.651083850322	0.858720651081	0.765007942926	0.89385306863	0.932156735541	0.731278765095	0.3913604493	0.750344617992	0.432845326709	0.823005391574	0.380713181677	0.331739801433	0.879999887747	0.239544822981	0.545698778218	0.331739801433	0.471961792602	0.575514895712	0.281675886436	0.540443781817
g__Lachnospiraceae_UCG-006	0.124976784188	0.0330130782097	0.0193011647969	0.286105101908	0.170470660787	0.0670857868923	0.0316565570333	0.124976784188	0.0217431214807	0.00206359779693	0.0566432292599	0.170470660787	0.216837545619	0.00370477732759	0.355819572502	0.432845326709	0.0424422720871	0.0876228290414	0.154390120986	0.201070246035	0.0703650227897	0.486029614189	0.194179176065	0.0876228290414	0.205386351106	0.05117985924	0.229580280115	0.154390120986	0.229580280115	0.194179176065	0.24170421591	0.224216107492	0.126351473847	0.331739801433	0.212522294688	0.0703650227897	0.173935349376	0.0424422720871	0.190023821486	0.187469855216	0.406397014486	0.00810319543739	0.304082047975	0.0670857868923	0.0498672305689	0.329560364972	0.187469855216	0.201070246035	0.0999135049818
g__Eubacterium_brachy_group	0.0769288099378	0.0254635616832	0.0147213115218	0.0670857868923	0.170470660787	0.170470660787	0.864126671355	0.331739801433	0.437222031131	0.219845675419	0.126351473847	0.432845326709	0.196643936518	0.432845326709	0.0670857868923	0.636819811763	0.636819811763	0.00962792472538	0.797971695235	0.304082047975	0.273029747144	0.558846375168	0.830514635331	0.83121409771	0.765007942926	0.35149222036	0.192030980353	0.545698778218	0.681555503184	0.764045116649	0.0659328238604	0.732367505236	0.358535187276	0.380713181677	0.666904635599	0.89792839547	0.891878113667	0.932156735541	0.271861915045	0.60590127418	1	0.181082669517	0.931585281996	0.111632987611	0.30849527238	0.813794310413	0.966054803995	0.229580280115	0.313383739471
g__Eubacterium_xylanophilum_group	0.015944016579	0.81531807146	0.437613517408	0.0769288099378	0.0424422720871	0.668231040072	0.152367401869	0.124976784188	0.0217431214807	0.0898700902861	0.0406608482906	0.0769288099378	0.0203173432018	0.331739801433	0.0769288099378	0.0876228290414	0.015944016579	0.0580730580171	0.0357695749703	0.059592213885	0.044809262693	0.0566766921655	0.0236553528085	0.111632987611	0.0670857868923	0.00206359779693	0.0688295034448	0.00370477732759	0.0113115372679	0.0610329576991	0.0611767993025	0.00249539828599	0.00950847679823	0.0769288099378	0.000191631342266	0.00910640538688	0.00109425770273	0.139226867544	0.0153339860634	0.331739801433	0.0424422720871	0.0324975595702	0.040049949551	0.0245541500715	0.0876228290414	0.0859533575406	0.0125198730194	0.0278302398878	0.119257143287
g__Anaerotruncus	0.0125198730194	0.0330130782097	0.0424978836104	0.0769288099378	0.019942126132	0.224216107492	0.273029747144	0.0125198730194	0.00316529962805	0.142695605738	0.0181327632149	0.00962792472538	0.074437964891	0.0357695749703	0.015944016579	0.015944016579	0.0769288099378	0.00370477732759	0.124976784188	0.014548888367	0.0213197281233	0.0703650227897	0.0213197281233	0.0498672305689	0.0125198730194	0.0335793072958	0.0435662008417	0.205386351106	0.229580280115	0.262381417189	0.00950847679823	0.0298180356958	0.000786293855514	0.015944016579	0.0805418208098	0.0566766921655	0.0506550782237	0.24395243588	0.000324573777702	0.0580730580171	0.124976784188	0.000302177527465	0.0367223247445	0.0125198730194	0.00722478524636	0.116326794993	0.0298180356958	0.0956791482862	0.00288197234276
g__unclassified_f__Ruminococcaceae	0.0252153842023	0.0610089170694	0.0986170629378	0.128114016697	0.0252153842023	0.363871365266	0.585834442495	0.00636343525364	0.00796040308757	0.385011436157	0.0317752521126	0.0252153842023	0.0713185783228	0.107970353474	0.00314393098033	0.0113115372679	0.183224767911	0.00163468057707	0.389241725459	0.0060445222129	0.0969190278768	0.0186107043869	0.0673214475837	0.135288909922	0.0367223247445	0.131385056972	0.0525600250382	0.315613393959	0.473180939876	0.475122232329	0.00982933345138	0.0163776914867	0.00126748541292	0.0128619662624	0.0799501595768	0.152219582045	0.0480428947102	0.633928325636	0.000220215610665	0.0252153842023	0.107970353474	0.00476045285148	0.101232899568	0.040049949551	0.0227675322062	0.247539237721	0.0367223247445	0.0286003464435	0.0061294561453
g__norank_f__Erysipelotrichaceae	0.116326794993	0.299979624787	0.316071944686	0.430823157713	0.251956690287	0.273029747144	0.292787416252	0.0485681949449	0.00473882404819	0.380708678641	0.234300350211	0.000117091459441	0.258284120912	0.0859533575406	0.0974339113578	0.0236553528085	0.0412424678026	0.168397434644	0.0346701065943	0.0340388261002	0.0492136128517	0.092761228027	0.00636691454072	0.065594757463	0.000431100224198	0.0356077894978	0.129740619977	0.404322535968	0.185482392726	0.234552352343	0.124444594213	0.0171171255258	0.00468522738825	0.116326794993	0.0842967563927	0.00989665574017	0.0328788545108	0.144699332134	0.00163261371283	0.0915833657011	0.0152401848568	0.0108831486566	0.00595941014571	0.0316565570333	0.0316565570333	0.0641186017101	0.0041165974193	0.268599553825	0.00356405831412
g__Blautia	0.299588758586	0.358500607625	0.0783854987978	0.277169877771	0.322898562539	0.0447072359709	0.194560857307	0.480224692368	0.0788130628141	0.00785158140826	0.265333801259	0.131318625259	0.104809162468	0.162108898941	0.480224692368	0.630966823897	0.00263237184483	0.178927491468	0.255658532787	0.174723632886	0.0434758979844	0.136698844241	0.264094827167	0.347080122398	0.347080122398	0.0193891045919	0.0831170534803	0.0525140140751	0.211064241317	0.507265147714	0.535658535372	0.0376882924527	0.254246241934	0.538651441426	0.0125749319592	0.0249583983503	0.0908640092367	0.162108898941	0.172443227368	0.509101514755	0.0525140140751	0.132749556136	0.34273207756	0.0525140140751	0.178927491468	0.144247300303	0.21541170296	0.0266244669734	0.228454053575
g__unclassified_k__norank_d__Bacteria	0.144699332134	0.189641690279	0.337082056683	0.458068843706	0.458068843706	0.417477917012	0.442357404296	0.103506884833	0.145041191836	0.632481177692	0.423375874055	0.044809262693	0.742114353536	0.251956690287	0.065594757463	0.317822681699	0.500268264251	0.123076629934	0.123076629934	0.433520292331	0.201088349889	0.746587950995	0.304100601034	0.231784065299	0.168397434644	0.185482392726	0.54047347858	0.764045116649	0.420025287407	0.730185877435	0.167929474449	0.306298535287	0.151235605279	0.317822681699	0.665573472464	0.357674117427	0.373146492137	0.471961792602	0.0495668665226	0.262381417189	0.589047241106	0.0757033308342	0.27400666157	0.176759832299	0.378594961282	0.292787416252	0.404322535968	0.518315721175	0.154108100477
g__norank_f__Lachnospiraceae	0.0580730580171	0.0330130782097	0.0424978836104	0.0498672305689	0.00962792472538	0.545698778218	0.231784065299	0.139226867544	0.155129090797	0.059592213885	0.00703117412683	0.636819811763	0.142664562056	0.0876228290414	0.205386351106	0.264586046747	0.406397014486	0.015944016579	0.575514895712	0.27080524598	0.152367401869	0.471961792602	0.329560364972	0.139226867544	0.487922274839	0.239544822981	0.219845675419	0.139226867544	0.456086149409	0.283899976338	0.0611767993025	0.406397014486	0.126351473847	0.0580730580171	0.353666329809	0.486029614189	0.33620837321	0.380713181677	0.19937910274	0.286105101908	0.966054803995	0.0388650948725	0.484116053136	0.224216107492	0.0991858164799	0.51467358558	0.460030328966	0.239544822981	0.257917859296
g__Candidatus_Arthromitus	0.139226867544	0.514688676809	0.520766692991	0.545698778218	0.286105101908	0.575514895712	0.000431100224198	0.0876228290414	0.013517635538	0.0472749382905	0.165720676873	0.111632987611	0.538608766435	0.0245541500715	0.406397014486	0.355819572502	0.0498672305689	0.30849527238	0.0015905004235	0.512837180232	0.0805418208098	0.797138809237	0.065594757463	0.00526569102916	0.0991858164799	0.0113115372679	0.633928325636	0.0670857868923	0.0335793072958	0.01350597281	0.38464679236	0.0769288099378	0.0872442264719	0.286105101908	0.144699332134	0.0119092119511	0.0190129395513	0.00094306232234	0.110341715895	0.205386351106	0.380713181677	0.0122310530848	0.0898700902861	0.187469855216	0.205386351106	0.109804000209	0.0580730580171	0.37645555034	0.227359973604
g__norank_f__Peptococcaceae	0.0298180356958	0.0921202734489	0.0127322036871	0.0298180356958	0.0498672305689	0.0580730580171	0.152367401869	0.205386351106	0.0217431214807	0.00636343525364	0.0443414075104	0.015944016579	0.0381730074178	0.0670857868923	0.154390120986	0.139226867544	0.00370477732759	0.0298180356958	0.0424422720871	0.055284496082	0.000606850679472	0.130054688991	0.0261536207532	0.0991858164799	0.0424422720871	0.000720766147613	0.014548888367	0.0498672305689	0.0641062082587	0.251956690287	0.0659328238604	0.0498672305689	0.0252130044412	0.111632987611	0.0236553528085	0.0104445177097	0.0856817453952	0.0769288099378	0.0153339860634	0.406397014486	0.0769288099378	0.00810319543739	0.040049949551	0.0015905004235	0.015944016579	0.0346701065943	0.0876228290414	0.128114016697	0.026851581351
g__Marvinbryantia	0.516489552301	0.681397167224	0.573410348267	0.668231040072	0.60590127418	0.932156735541	0.417477917012	0.406397014486	0.395745541121	0.863556468881	0.841231155933	0.139226867544	0.743161784059	0.765007942926	0.406397014486	0.732367505236	0.636819811763	1	0.0424422720871	0.897498625749	0.780553852628	0.764045116649	0.444354695685	0.545698778218	0.24395243588	0.339321024512	0.746579239686	0.966054803995	0.229580280115	0.500268264251	0.720842696733	0.575514895712	0.482591715052	0.864689784626	0.881006750147	0.341509118494	0.430492283	0.355819572502	0.423189586008	0.636819811763	0.516489552301	0.454081868592	0.35149222036	0.487922274839	0.932156735541	0.604359354521	0.355819572502	0.897498625749	0.525630948235
g__norank_f__norank_o__Clostridia_vadinBB60_group	0.558846375168	0.214669447642	0.43560150562	0.830514635331	0.604359354521	0.589047241106	0.061835426743	0.666904635599	0.258562793947	0.343214877852	0.620143556991	0.471961792602	0.602825190248	0.635382647801	0.948883729317	0.543967066763	0.103506884833	0.881006750147	0.0288191846014	0.837552262481	0.321478601948	0.673555727552	0.121185950446	0.123076629934	0.29499024417	0.0722107447281	0.829101249911	0.0412424678026	0.0325155124141	0.0173532655687	0.964397566585	0.0859533575406	0.343644588954	0.558846375168	0.057424554343	0.0306253475704	0.0229112980198	0.0346701065943	0.428152608081	0.830514635331	0.231784065299	0.445179138249	0.122714867328	0.604359354521	0.682839815715	0.135305385711	0.0859533575406	0.570564733652	0.819910686772
g__NK4A214_group	0.331739801433	0.953528039498	0.939531117124	0.60590127418	0.797971695235	0.765007942926	0.635382647801	0.545698778218	0.395745541121	0.965768475868	0.823801549796	0.0498672305689	0.81531807146	0.732367505236	0.406397014486	0.264586046747	0.432845326709	0.765007942926	0.0298180356958	0.54221552743	0.251956690287	0.830514635331	0.109804000209	0.380713181677	0.0580730580171	0.183224767911	0.572215347608	0.864689784626	0.183224767911	0.471961792602	0.358535187276	0.516489552301	0.231337183706	0.545698778218	0.651083850322	0.222038773711	0.504186196168	0.331739801433	0.172070794121	0.864689784626	0.331739801433	0.337111978506	0.059592213885	0.224216107492	0.432845326709	0.185353817864	0.264586046747	0.697659274958	0.227359973604
g__Leucobacter	0.475797238518	0.46347879196	0.332587352785	0.191766988817	0.0330130782097	0.77004692997	0.189641690279	0.438197803591	0.124356807561	0.0966613272738	0.136603895755	0.438197803591	0.224216107492	0.126870366924	0.907177010418	0.146784307267	0.0639241229389	0.333899140692	0.438197803591	0.313439268634	0.0319587517141	0.144789269088	0.0624649883412	0.0254635616832	0.243612992126	0.123044905759	0.15330830581	0.0330130782097	0.434154954932	0.124960976546	0.536813785862	0.0330130782097	0.136603895755	0.0330130782097	0.0280927365451	0.0624649883412	0.0552181474898	0.126870366924	0.114709057433	0.401968584358	0.243612992126	0.151255064384	0.0966613272738	0.438197803591	0.126870366924	0.0319587517141	0.126870366924	0.239205860798	0.311208157452
g__unclassified_p__Firmicutes	0.0498672305689	0.16841461581	0.0169081013461	0.0769288099378	0.286105101908	0.0498672305689	0.682839815715	0.60590127418	0.330931670568	0.0472749382905	0.0872442264719	0.286105101908	0.0203173432018	0.460030328966	0.224216107492	0.516489552301	0.154390120986	0.111632987611	0.380713181677	0.0641062082587	0.262381417189	0.317822681699	0.366029243024	0.932156735541	0.30849527238	0.142695605738	0.05117985924	0.380713181677	0.166312725672	0.666904635599	0.0611767993025	0.83121409771	0.24170421591	0.732367505236	0.329560364972	0.341509118494	0.767767134322	0.545698778218	0.510319024713	0.932156735541	0.331739801433	0.181082669517	0.470012644053	0.00526569102916	0.0580730580171	0.89792839547	0.432845326709	0.402226701907	0.126166147349
g__Rikenella	0.516489552301	0.0639241229389	0.0786499142789	0.60590127418	0.83121409771	0.111632987611	0.317822681699	0.668231040072	0.788200647507	0.948667820369	0.573835059713	0.460030328966	0.416291119056	0.700094230969	0.331739801433	0.545698778218	0.966054803995	0.355819572502	0.575514895712	0.142695605738	0.982953286833	0.458068843706	0.931872806214	0.432845326709	0.516489552301	0.779644360295	0.292768823673	0.286105101908	0.602799253771	0.353666329809	0.24170421591	0.545698778218	0.589618692679	0.966054803995	0.635382647801	0.731278765095	0.402447648531	0.432845326709	0.770915563556	0.668231040072	0.700094230969	0.585807125333	0.982881215852	0.24395243588	0.224216107492	0.471961792602	0.932156735541	0.965768475868	0.156136818458
g__Parvibacter	0.229580280115	0.397782171094	0.474578886677	0.713868140103	0.846654468476	0.697659274958	0.482213633626	0.35149222036	0.760346395068	0.438315738219	0.400618851373	0.763070361882	0.79546296583	0.713868140103	0.166312725672	0.428779627298	0.713868140103	0.158207070344	0.863556468881	0.879503986555	0.704561834977	0.468075062466	0.331136306058	0.813018150654	0.41540715509	0.803025678242	0.703358239696	0.730176636963	0.662874160495	0.93129897015	0.400618851373	0.730176636963	0.982120108756	0.730176636963	0.72088222896	0.578181415626	0.981785920383	0.914526881867	0.892473818532	0.649684743633	0.27080524598	0.492733932787	0.23514388013	0.649684743633	0.796295538508	0.27400666157	0.54221552743	0.341028623758	0.810670672326
g__Alloprevotella	0.103506884833	0.860489325584	0.789237560847	0.830514635331	0.651083850322	0.558846375168	0.321478601948	0.0703650227897	0.360499780828	0.982809447166	0.362839885305	0.651083850322	0.925384332349	0.682839815715	0.044809262693	0.747618228943	0.764045116649	0.212522294688	0.241757111507	0.905615927349	0.863561250268	0.665573472464	0.897502229624	0.500268264251	0.747618228943	0.547938784537	0.609005444872	0.666904635599	0.301882985876	0.402244256402	0.194864787218	0.682839815715	0.362839885305	0.651083850322	0.991440532348	0.940126021016	0.366482739771	0.731278765095	0.435209177368	0.29499024417	0.604359354521	0.235125089406	0.948452819584	0.635382647801	1	0.730185877435	0.619806139008	0.503748007996	0.777814393663
g__Acinetobacter	0.503658582234	0.781191306815	0.952088385205	0.217938285539	0.113407239429	0.627872863573	0.136082001614	0.799929504284	0.389988048106	0.208000155762	0.323784302731	0.66508454088	0.46222018678	0.503658582234	0.879328675174	0.360904074567	0.165574205855	0.68393614464	0.15607310337	0.888403409709	0.0653927884421	0.589783372189	0.104037935624	0.0424978836104	0.421731969901	0.0882235324685	0.449779875285	0.0147213115218	0.152006055707	0.062663067244	0.720160827211	0.113407239429	0.323784302731	0.113407239429	0.0710734257862	0.104037935624	0.090841516837	0.0849841963933	0.265983313745	0.979830527785	0.538099613161	0.392075947647	0.109724143277	0.66508454088	0.503658582234	0.0224227180944	0.291321404392	0.615662430809	0.817390513675
g__Eubacterium_siraeum_group	0.444354695685	0.953333357857	0.959501957078	0.813794310413	0.317822681699	0.914885718082	0.00417532529698	0.176759832299	0.041796201658	0.144492209068	0.318846653383	0.341509118494	0.671386809523	0.0915833657011	0.747618228943	0.417477917012	0.0753465143593	0.573874658322	0.0525228604671	0.704561834977	0.174669574344	0.602812330711	0.121185950446	0.00579537319944	0.262381417189	0.0603860567833	0.812245385214	0.0316565570333	0.12619867013	0.0145545964967	0.81434687559	0.0171171255258	0.181113043236	0.251956690287	0.0596042053967	0.0204888541489	0.0026893580106	0.0104445177097	0.174374769367	0.212522294688	0.329560364972	0.0981567790571	0.160182062064	0.589047241106	0.444354695685	0.0956937825164	0.0610329576991	0.232345966291	0.531248441187
[truncated: 12 more columns]
