# Supplementary material for: Effects of fecal microbiota transplantation on metabolic health of DBA mice
Source: Front Microbiol. 2024 Feb 20;15:1352555. doi: 10.3389/fmicb.2024.1352555 (PMC10912182; doi:10.3389/fmicb.2024.1352555)
Supplement: Supplementary file 3 [file Data_Sheet_2.CSV]

<label class="checkAll" style="cursor:pointer;padding-top:2px;"><i class="icon-check-empty" style="margin-right:5px;"></i>Species name</label>	Ces3a	Fgb	Ttr	Pzp	Tmem160	Apoa2	Apoa5	Mup7	Dgat2	Hrg	Cyp2c29	Plg	Pdp2	Usp29	Acss1	Kng1	Peg3	Alb	Mup1	Acot11	Ambp	Dnah6	Anks1b	Ugt2b5	C8a	Mycn	Cyp2a12	Adamts8	C8b	Igkv4_59	Azgp1	Zyg11a	Rik1810049J17	Rik1700022N22	Prkg2	Nepn	Rik4930466K18	Ece2	Cxcl1	Cyp2d9	Uox	Igha	Rad9b	Angptl4	Kera	Rn7s1	Rn7s2	Rik4932422M17	Rik4930578M01
g__Lactobacillus	0.81926932599	0.776410603891	0.840490412298	0.979146676892	0.911166712791	0.80947760272	0.906632946273	0.842834916247	0.283714050347	0.787848112643	0.838836867346	0.869850630625	0.169753603878	0.727296169884	0.207746415233	0.643568803484	0.805359338464	0.873313588366	0.876988697452	0.399839435119	0.771543296194	0.552409683721	0.667307995512	0.801437631041	0.783953433348	0.821740748831	0.889493492653	0.321062000456	0.855782197679	0.776154521632	0.80942405936	0.750345340953	0.816517824933	0.353588096026	0.800630338115	0.839811656262	0.510522270312	0.590428915373	0.813027967653	0.779137959764	0.965944571894	0.695671557508	0.381170705229	0.0830686521332	0.864000640181	0.91904984132	0.91904984132	0.839973173772	0.829098151533
g__Bacillus	0.979368185416	0.797959309117	0.942320684173	0.742420641627	0.758238072521	0.986268629566	0.685364341604	0.963732101332	0.198920915176	0.553109307745	0.605268717718	0.997314946676	0.108307494795	0.867170013428	0.112383047309	0.974675112684	0.821241862296	0.973539820532	0.861364827085	0.126067205686	0.870199246588	0.219993596451	0.32619697056	0.725972812647	0.859144340933	0.557607717474	0.83294221443	0.325275996928	0.756480479733	0.142808576813	0.657417808077	0.0757263545524	0.57040964442	0.440844472988	0.900001766419	0.171782125678	0.474347807413	0.133803376448	0.976217667868	0.597628953726	0.0072239220955	0.0191698716987	0.0685753921474	0.142402146294	0.162114362043	0.854839939295	0.854839939295	0.511867340117	0.558329342887
g__Staphylococcus	0.250634815793	0.331317252285	0.268415980842	0.299159917073	0.224274745695	0.221731713575	0.34005166751	0.296810364886	0.451047798142	0.337750532416	0.262310443584	0.413825943881	0.155951619054	0.373891605772	0.439724451622	0.239049966544	0.253265325457	0.313843904044	0.293899932276	0.489787117025	0.387689353317	0.503649166078	0.216714981288	0.38338163257	0.442175681182	0.149421234928	0.379610563698	0.563643926382	0.250508613664	0.35363560862	0.540514344306	0.299902732921	0.328006915316	0.174577738301	0.371553875059	0.395647267248	0.222603524927	0.646310608848	0.681406643127	0.195340521474	0.440131653879	0.886137509773	0.479936926263	0.145118091256	0.317050600612	0.531452723028	0.531452723028	0.44338045524	0.703144962745
g__unclassified_c__Bacilli	0.819255104121	0.74278327419	0.944453114025	0.85335877686	0.697936034884	0.905116793846	0.813944605669	0.979415226418	0.370484898822	0.854438232749	0.660931992244	0.778110129131	0.162822000312	0.930127420028	0.242472067222	0.88479656061	0.852282430106	0.809555915982	0.803022754794	0.383175305677	0.940588617593	0.323001375252	0.422619153014	0.707684623541	0.7142279383	0.412865513018	0.655332645822	0.48035971391	0.83793687285	0.124824403126	0.804275176006	0.133681022924	0.253270107498	0.53879669603	0.878382794415	0.371109218443	0.575926685637	0.11054991927	0.894265613139	0.561497292308	0.0246897572258	0.00974819655542	0.178188098818	0.171894883351	0.300283714059	0.935170756925	0.935170756925	0.768084595853	0.804922827397
g__norank_f__Muribaculaceae	0.089186151074	0.0288636033826	0.023792262005	0.0683375252396	0.400187997255	0.0712397143416	0.279767394976	0.0223105908131	0.40780997659	0.114590051373	0.0260804327249	0.104799386407	0.33183446713	0.200701484506	0.405675483924	0.0538202057708	0.201837678608	0.0797982989264	0.0372948295705	0.505679256816	0.0123028247984	0.154125577849	0.122067450767	0.0164386145429	0.0421485836933	0.455144488808	0.0897706853001	0.21349854655	0.0313258466308	0.254038140258	0.0326874871885	0.58696129796	0.218380160029	0.152743991181	0.093771438371	0.136879072512	0.434504718632	0.0661608788126	0.0470156326102	0.288393232648	0.93980680579	0.252121083	0.997097369714	0.701100318985	0.28448888668	0.0493438194149	0.0493438194149	0.144839707147	0.141178397621
g__Enterorhabdus	0.580880129925	0.740314131127	0.775762271438	0.387088421179	0.341143136511	0.53640346175	0.240973067309	0.836048442312	0.912867907475	0.853711061361	0.970342994399	0.860389680433	0.402642184556	0.345849765514	0.555233408157	0.784541209887	0.781185971096	0.854709897803	0.632106512392	0.559301022503	0.904138475178	0.897587740838	0.564230435211	0.802482880743	0.946744864047	0.514410299142	0.901695943788	0.75520583806	0.861657153831	0.29221476775	0.713679400931	0.842704873373	0.923286914304	0.992464521173	0.821168599972	0.627291026382	0.991748761406	0.249083835775	0.707251022521	0.288999755511	0.486444004916	0.0101686067016	0.907279496621	0.577076905302	0.19766729245	0.575106486105	0.575106486105	0.940645549842	0.576840569738
g__Desulfovibrio	0.675965402788	0.873320954102	0.953188073738	0.566694387364	0.155442886768	0.598032210565	0.279037958961	0.928664454886	0.906971309521	0.899179779909	0.984260566127	0.951269517278	0.997130116138	0.478801189466	0.750823353525	0.855792964523	0.714346646794	0.980321103793	0.894852570279	0.76637748955	0.707570978448	0.986582932375	0.726522027763	0.63504548731	0.638952464254	0.190150957013	0.869464566855	0.93862183413	0.911451017969	0.565853650152	0.400478304305	0.285496577918	0.455678086895	0.9916903166	0.697223642646	0.970238451009	0.3794837138	0.726571680717	0.250834124566	0.403140014751	0.412250585238	0.385838324887	0.557738084345	0.917257434454	0.404332554295	0.327649773521	0.327649773521	0.774780705165	0.67798637762
g__unclassified_f__Lachnospiraceae	0.511253736436	0.218305780883	0.256285675993	0.840416560427	0.567189087157	0.562936198928	0.590647416723	0.201408483121	0.628433287823	0.137444018972	0.157661200065	0.331235450952	0.216324518745	0.80288982872	0.364326196682	0.249397809344	0.415452422436	0.244637334233	0.377926439012	0.330295378896	0.131525534782	0.50048427461	0.112023323114	0.0596722798158	0.118599456545	0.725225350855	0.215355903654	0.186901779859	0.244817335501	0.274486945778	0.0332870031133	0.938664689191	0.865541450559	0.373794787729	0.0771942854793	0.148369541608	0.8281492928	0.10306785501	0.0240307459002	0.886731911667	0.783435723229	0.0254914043916	0.829680768644	0.432560378647	0.779576916876	0.0140576133145	0.0140576133145	0.373436531995	0.557638647534
g__Alistipes	0.436808221246	0.561247753722	0.423121889653	0.521050961741	0.190003884922	0.359377251057	0.66898040959	0.360691668476	0.0776758280733	0.249753721361	0.13491265386	0.666717524922	0.0773983124053	0.537592687461	0.0816613244024	0.414645421015	0.437084534323	0.531306058907	0.50406554033	0.12575665085	0.46407476716	0.0555855982994	0.12548776879	0.221809969051	0.664305982185	0.0713355786404	0.813362034236	0.0519486797209	0.217071867704	0.179903501881	0.258972447047	0.0176472181993	0.132393276696	0.125029473305	0.573701747449	0.039834125273	0.375100676486	0.117730360906	0.609830599769	0.84671437582	0.000581342209395	0.119920904754	0.0336828093781	0.0554433843505	0.626091994419	0.542638015555	0.542638015555	0.301003720268	0.0548981349766
g__Lachnospiraceae_NK4A136_group	0.703050007589	0.761127017001	0.702989567116	0.911774172003	0.674446560602	0.686837952815	0.671290814374	0.573552759079	0.181767707034	0.238241318192	0.270066137391	0.823759651168	0.154183815166	0.843629415071	0.140459710958	0.573217241586	0.509764942172	0.649109352007	0.816871640016	0.111158546404	0.673076297862	0.213760683972	0.156139836806	0.318645133781	0.718663262626	0.390073754429	0.902464183134	0.0295986536186	0.415951805673	0.368844211869	0.244451752183	0.107493385876	0.579031888543	0.305499921956	0.514283580098	0.0472192428829	0.707461584937	0.292568108236	0.511292987823	0.69072453393	0.00270432107685	0.124633422704	0.0952519917125	0.0911340066375	0.232530359879	0.46815843333	0.46815843333	0.438579996216	0.113593053948
g__Corynebacterium	0.28165845097	0.393887212029	0.316962674774	0.346030948057	0.263340622461	0.26652761774	0.372967979453	0.341290722008	0.335847348639	0.344272643412	0.303864174518	0.390172853998	0.084265706363	0.367055056623	0.292042590987	0.307846798097	0.263660248379	0.323616113665	0.330456800931	0.344107335923	0.47089362757	0.402802571672	0.23597327429	0.448324023377	0.478635861609	0.208269074196	0.379585666833	0.697829771436	0.285681607458	0.24915549413	0.57698388344	0.247290066464	0.378234422022	0.143249104046	0.390471075467	0.373982130556	0.150400003915	0.477565482124	0.715274399629	0.210719458049	0.422739598738	0.887894583856	0.37453015456	0.108551108638	0.418318762817	0.551393893585	0.551393893585	0.389387134072	0.787090071282
g__Kurthia	0.276764668684	0.416032044775	0.311636611579	0.291979244813	0.224291349651	0.268180948863	0.308263118099	0.321985572651	0.0967662574231	0.332720798477	0.277864045534	0.32760412177	0.00928381505163	0.224715124041	0.064413785308	0.388123184285	0.281441306305	0.304674918938	0.302500912999	0.128752866608	0.487855014844	0.137997389739	0.278290923822	0.439316022507	0.481572420988	0.212806238157	0.364910063547	0.865936407564	0.257253004834	0.119137355485	0.526548873753	0.131426145243	0.303684138404	0.045870620541	0.421812822713	0.286360088412	0.0575655347294	0.161953006856	0.688270526164	0.191903968427	0.365248949751	0.46905687924	0.163122925052	0.0334181963413	0.553567752231	0.529347977935	0.529347977935	0.277667473971	0.654230926814
g__norank_f__norank_o__Clostridia_UCG-014	0.945352678663	0.699942138734	0.616880891347	0.928674864797	0.706221930852	0.92539823803	0.798949822161	0.642423305247	0.881418498827	0.709259193803	0.56674173793	0.730516508675	0.438870361337	0.854338598618	0.790667244077	0.696716429631	0.96900498075	0.755813508663	0.784413187289	0.909542279926	0.509614576257	0.831051812866	0.329510265393	0.412283750873	0.626849269584	0.840561663045	0.657220321354	0.766138790897	0.672066709189	0.118607521359	0.517576855681	0.890072217777	0.521849000732	0.845840945302	0.547184537484	0.636769875216	0.729261791933	0.111954509977	0.47521776583	0.776598848013	0.832785644872	0.0172427630672	0.675052255844	0.852553282335	0.943957586037	0.337181207144	0.337181207144	0.692646710458	0.52684670312
g__Candidatus_Saccharimonas	0.90006516006	0.6565879252	0.794384644499	0.764410824225	0.595307448109	0.953345191762	0.416959484848	0.626561437303	0.494732375312	0.405375165269	0.507903058353	0.854026674118	0.83606899528	0.630846762461	0.490684473824	0.730886401524	0.777709928898	0.696549110611	0.848522644031	0.387339977879	0.555406521038	0.543158077677	0.712820079992	0.367629911656	0.506815735962	0.719589545863	0.798599412266	0.15717485398	0.641666185153	0.673392144664	0.174576811218	0.967046222111	0.683196778315	0.684492646282	0.498695162582	0.299588788994	0.524424698984	0.727412544959	0.208942752506	0.506443221758	0.646928330434	0.464773639068	0.749599126942	0.646879593354	0.285645174658	0.309015606749	0.309015606749	0.775911159634	0.0740975871437
g__Bacteroides	0.144042000013	0.12258555209	0.0516277897743	0.0107684600398	0.0354257652499	0.066930438819	0.0294122615839	0.0849891799718	0.449920631855	0.469302319226	0.0737593723682	0.344072708447	0.253071858345	0.039866167607	0.527804289811	0.132582293269	0.436897170376	0.28804130293	0.0788619212182	0.904197660869	0.0642365618929	0.191992951404	0.22790507271	0.100056919936	0.306257257341	0.0177781209778	0.352101944332	0.54496269373	0.0744592296177	0.164142172902	0.34544567763	0.278554377434	0.000540861977037	0.119041656727	0.469400906057	0.433331638731	0.22534227294	0.127607320309	0.501752918755	0.111660667113	0.63030923263	0.552428040669	0.704268136373	0.375181628121	0.0550093923801	0.399266668164	0.399266668164	0.372170310193	0.388554373011
g__Lachnoclostridium	0.437170531406	0.173932149312	0.235192729321	0.838235854203	0.54489130919	0.511487964347	0.565264796186	0.164875884662	0.492163375086	0.084287662954	0.134104938326	0.265779195907	0.225393703136	0.822873712048	0.285458892172	0.217505602278	0.322296568453	0.181831063386	0.326660259128	0.220306555417	0.115636850143	0.417679045472	0.127157601152	0.049414361372	0.0764325154681	0.65083434882	0.166282575673	0.138732426131	0.207909102235	0.404749792173	0.0133620914738	0.962325078011	0.943957741906	0.313965946728	0.0488489476959	0.100393180308	0.868667817837	0.135713753442	0.00833984468039	0.922941030485	0.823982917607	0.0541968758574	0.91692013099	0.418248522991	0.7115753456	0.00718193520449	0.00718193520449	0.313319955286	0.333103953181
g__Aerococcus	0.143407627312	0.26653611361	0.174989031288	0.193222165056	0.146443065587	0.130810980353	0.228399482777	0.198219396082	0.247361042926	0.197419417603	0.156246275634	0.201312676507	0.0350105512552	0.216503298615	0.196397926556	0.179157036168	0.140628420038	0.18577838246	0.185126984535	0.237050809461	0.337224485617	0.204333908521	0.0796488752339	0.304352715207	0.344133448641	0.147392563232	0.237546336135	0.537304944792	0.140691323395	0.0438194932398	0.439704887524	0.0902846042429	0.226744365035	0.0907224187461	0.268620881783	0.178320331867	0.0419713779585	0.170397393329	0.61852305942	0.139979621209	0.27070385498	0.499168500171	0.286461483495	0.153352454726	0.354614629336	0.445305205114	0.445305205114	0.15051062957	0.723928395932
g__Odoribacter	0.981888784281	0.826175854353	0.993490014125	0.865187605446	0.486475902124	0.896583686693	0.831474135703	0.935282428167	0.353122161338	0.614001966934	0.526362084315	0.82555882941	0.293141200753	0.890089040566	0.317703550778	0.907080845583	0.863492610818	0.925767393217	0.873416104526	0.340629850038	0.948907747309	0.326067518439	0.285185759504	0.657782910628	0.765939479845	0.239101466284	0.661053603833	0.128738246537	0.698084931414	0.269806717855	0.701331876773	0.0581189325678	0.33003707614	0.569633866566	0.972923422746	0.187716676723	0.677223752259	0.33644383964	0.88674541355	0.598312199724	4.04892865515E-5	0.130668025069	0.087025176451	0.214992799234	0.263984811725	0.990742096736	0.990742096736	0.643376936207	0.374015313788
g__Streptococcus	0.502556641949	0.55213608637	0.600440535434	0.444467610672	0.558826108192	0.493189873854	0.359904194048	0.692797842827	0.630488006932	0.950487388871	0.92888782421	0.682486325001	0.698078188666	0.531488491375	0.478960157486	0.539719383725	0.581208450851	0.629443014449	0.534376924581	0.526584577382	0.718893829047	0.554422455155	0.9364995123	0.978062943101	0.687949741597	0.652478917224	0.571782829002	0.67617611965	0.769639611388	0.546750766168	0.823340746172	0.65333595988	0.985160867514	0.919902825529	0.768208152515	0.607350743341	0.822307735615	0.250811672968	0.942776069913	0.201267471113	0.342286035989	0.0161672325578	0.542065482248	0.823369008295	0.0816053608476	0.949726818555	0.949726818555	0.951738393385	0.784128289099
g__unclassified_f__Oscillospiraceae	0.0870638408554	0.0112194774665	0.0141356891109	0.210642439238	0.638772420232	0.0800460197033	0.698615697155	0.00810106115831	0.388580905222	0.0162771393144	0.00294015918699	0.111209697848	0.109991543629	0.564002176182	0.287017800378	0.0110959262631	0.0970847021955	0.0366348145268	0.0447311669104	0.289127964768	0.00202640101577	0.249106930486	0.00929859039399	6.08270053016E-5	0.00960985084506	0.444670723533	0.0494216863434	0.024246410608	0.0122450490828	0.244049266505	0.000353730814355	0.570446196621	0.326899426968	0.0748572603596	0.0072230718761	0.0307817266188	0.523001105012	0.116840429125	0.00193910102913	0.432425259588	0.561563479122	0.208641685008	0.942571837629	0.196766905728	0.509823095167	0.000395103071947	0.000395103071947	0.165842725605	0.12214518994
g__Rikenellaceae_RC9_gut_group	0.00523264462307	0.0162884563019	0.00268633894563	0.000104607169215	0.0124487328927	0.0012008073208	0.00491243701743	0.00720637811374	0.202548821925	0.0915617253603	0.00973693982739	0.029834318387	0.0876900927662	0.00407104341003	0.245358597195	0.0145092463111	0.0494083940517	0.0284464939665	0.00269160628365	0.378196258213	0.0223816240213	0.0491766043523	0.0433891064248	0.046489348674	0.0652976761215	0.0391857737436	0.0471524200481	0.388642253502	0.00398288868804	0.034592533535	0.151965115805	0.108553231768	0.0269810573783	0.0250487733727	0.118228106387	0.109219957898	0.0235807458463	0.0433603270816	0.265878845563	0.00753627850184	0.587065508177	0.53264818782	0.486898892371	0.406757455877	0.0239713795142	0.202300588301	0.202300588301	0.0339760621208	0.2521315527
g__Mucispirillum	0.744992160919	0.59830136089	0.712219769675	0.480913765091	0.954470514997	0.760788029063	0.447454380226	0.79725761585	0.511223457719	0.717255956461	0.804254879039	0.732035195018	0.342745762321	0.523802218491	0.375548545523	0.84161227505	0.992869909956	0.783385117421	0.60288624333	0.336642061851	0.687783156365	0.536426045246	0.379813479877	0.891099367392	0.655994609675	0.661094906013	0.600746030843	0.253319107199	0.993340818286	0.285747624598	0.835100818748	0.159562792218	0.717314213239	0.820058441006	0.938435629298	0.281311710376	0.799039602954	0.383955436594	0.853185888139	0.355129615304	0.00561674125943	0.0727307823274	0.175958216425	0.318111612221	0.104933244906	0.970426708925	0.970426708925	0.755635191785	0.743494480983
g__Colidextribacter	0.110346931192	0.0243089021042	0.0201219384376	0.199434609133	0.531562462041	0.0900060440176	0.626664398501	0.015792207709	0.440691456162	0.0357594393305	0.0049823928447	0.154410834279	0.0963256414621	0.536151961116	0.323374827359	0.0180343566112	0.136045822968	0.0645785725675	0.0624016692729	0.364192898135	0.00555715225479	0.265193637133	0.00661938693683	0.000623984230127	0.0293464266924	0.321171268635	0.0850596912362	0.0346968636917	0.0180204654694	0.150004149611	0.00528325334365	0.460597469067	0.193692295801	0.0890512072397	0.0221535535628	0.0441793969413	0.454989241916	0.0909815395903	0.0154489380753	0.439207662468	0.438603960266	0.159775444044	0.900685349673	0.184670002016	0.473359448435	0.00475357784335	0.00475357784335	0.190703811726	0.210165904942
g__norank_f__Oscillospiraceae	0.200646659996	0.0366353097698	0.0344435716839	0.211633329781	0.739998496235	0.160628211159	0.629166803151	0.0399546300792	0.990134624059	0.153640003571	0.0369039277651	0.241291146281	0.38249135304	0.630195869841	0.835431384684	0.0384803726508	0.30209405558	0.135716231104	0.0968884706252	0.92785443191	0.00655243821575	0.652191751562	0.0476790800666	0.00622125877316	0.048898917969	0.515900119673	0.118749616561	0.149125128086	0.0650696779303	0.274171014214	0.0356310998868	0.94750898146	0.215237061999	0.312671507034	0.0569754557479	0.257653390197	0.718376658613	0.216417732846	0.0307097376384	0.493581176147	0.974153575833	0.303374548751	0.482318104068	0.576055414732	0.253898075901	0.0129231084303	0.0129231084303	0.39894780603	0.562340858794
g__Lactococcus	0.499931206975	0.629269606129	0.741577867915	0.791355658203	0.781253163688	0.574096286969	0.743229680457	0.743139824022	0.99417756137	0.602087533596	0.895315699302	0.590096920127	0.970654437513	0.832208362342	0.877715059479	0.558206628604	0.363813317326	0.519270996925	0.64175660533	0.868010488016	0.899376066371	0.738422783195	0.872162872528	0.956630885687	0.630246388173	0.897738462628	0.51755241429	0.968822989041	0.768357819576	0.547764634369	0.961964321405	0.887697706466	0.500211408592	0.790018855216	0.568264714701	0.952638549625	0.782835733823	0.261877118111	0.900417114769	0.351902324709	0.706460314834	0.0507222531217	0.965180531942	0.885246751709	0.4476196756	0.927687398555	0.927687398555	0.812900955496	0.901509238682
g__unclassified_f__Eggerthellaceae	0.28859765377	0.243206488638	0.330785769143	0.423472832032	0.504311107284	0.282730906973	0.610338721402	0.280178542655	0.544188625525	0.309869526085	0.303178433669	0.516657649593	0.958899251754	0.581929385982	0.786302757974	0.255887313129	0.311232146893	0.331971507928	0.307359419775	0.671646505886	0.289503778548	0.647693009221	0.659971448628	0.322598634351	0.293445989557	0.46234797953	0.439916823968	0.230341679069	0.296495785176	0.389655965569	0.26412453553	0.943811161819	0.957186160039	0.392410818755	0.367168973788	0.442166720166	0.903111762476	0.57271671445	0.322620880318	0.423542517612	0.9489394681	0.206345743681	0.792078117308	0.589279788697	0.539146125213	0.438541558088	0.438541558088	0.671667706768	0.0348644430241
g__norank_f__Ruminococcaceae	0.0628667097675	0.00560071911821	0.00961075357034	0.195642699296	0.717353826497	0.0673909973441	0.680408599913	0.00500366950676	0.399440499734	0.00927796353365	0.00363859831633	0.0598484730387	0.114568805942	0.532073345398	0.284719725559	0.00746971449392	0.0635546728503	0.0175852106747	0.0292571617589	0.258499468892	0.00146017791527	0.255155224266	0.0099708840496	0.000162577534516	0.00267362895623	0.603515146528	0.019791720919	0.0467380973062	0.0103063621204	0.231203833215	0.00016852135639	0.65227561229	0.459055814609	0.0773004382087	0.00182749673343	0.0320232338644	0.461214228257	0.108817586108	0.000375720367608	0.361075800344	0.750552370339	0.226418401842	0.960186977049	0.276721250348	0.448332208575	2.35281152325E-5	2.35281152325E-5	0.118566596321	0.160648112969
g__Blautia	0.885650717038	0.640069334323	0.768152620784	0.644198659768	0.625842877734	0.926561379326	0.66468852656	0.861344181831	0.329694421418	0.678732976267	0.723942153347	0.749064885773	0.338819877627	0.746470861607	0.296342958626	0.898980712374	0.906585481243	0.822914006518	0.69467628866	0.271111435381	0.694526036194	0.376647167594	0.415827129578	0.896063100802	0.633950486939	0.385925515972	0.569029474725	0.192532561122	0.889648974002	0.388639627023	0.846459288311	0.0733929995574	0.595889983637	0.663718459969	0.869754518248	0.227706579304	0.727534223105	0.475843763813	0.757291578159	0.504722147493	0.000193936247185	0.19784838184	0.0598027269855	0.237416864479	0.143420371021	0.831542851668	0.831542851668	0.698264795448	0.415370581427
g__unclassified_f__Ruminococcaceae	0.0831638927648	0.0434535741803	0.0376203198116	0.242358870403	0.414120517958	0.0791665048467	0.654504552006	0.0197312320434	0.105182007547	0.00805315336081	0.0027371189757	0.113901989253	0.0299571349849	0.461132156962	0.0688987062519	0.0314017345478	0.0711534273469	0.048413634546	0.0700331230185	0.0656259780185	0.0263061762195	0.0543248162379	0.00558336120712	0.00282037145828	0.0393732166672	0.291293584445	0.0985913375456	0.00814826154301	0.0121974673286	0.127839388142	0.00176371063581	0.169987181492	0.293398422592	0.0285812410457	0.0253942315322	0.00125909562717	0.314223014906	0.0396740394973	0.0214204495807	0.4711082171	0.154816556175	0.0885849903169	0.338102676067	0.0870898213349	0.867499014288	0.0138921247644	0.0138921247644	0.0721623101536	0.0279050134781
g__Helicobacter	0.188883133202	0.264124120181	0.292862024644	0.175721648582	0.187317026492	0.182701607342	0.179723103739	0.281748221634	0.212211814282	0.420389602453	0.369694991095	0.375228671755	0.497505872011	0.14668012055	0.395907072279	0.325972275904	0.263778219034	0.285440229662	0.209772489298	0.436847577738	0.392418076459	0.341306415433	0.859794657535	0.525570781794	0.368873249751	0.25555048031	0.368811109088	0.809366331698	0.282689274163	0.669510957911	0.515130859789	0.635560798046	0.711654172172	0.13554157677	0.50062589671	0.591448556201	0.465338725706	0.838496692268	0.599023196496	0.0871751683285	0.910512579132	0.162690125923	0.427872221009	0.301167467486	0.239772460424	0.685289537322	0.685289537322	0.534307885888	0.104987053003
g__norank_f__norank_o__Clostridia_vadinBB60_group	0.795973403101	0.897735491358	0.807722649464	0.846778125482	0.663345450272	0.76662331527	0.665077670527	0.694687607316	0.279279791561	0.321843308337	0.348688763278	0.922070230453	0.206500548598	0.785777521613	0.220760472705	0.658861240919	0.593674245751	0.771058443279	0.933383275351	0.181616608395	0.803496681651	0.290331504272	0.160528498983	0.419260100852	0.872303220721	0.378068266282	0.974703952511	0.0433094753351	0.509059926862	0.30580121896	0.368846209363	0.0943423603877	0.538014413099	0.429091542234	0.634287369294	0.0748896934676	0.703816995715	0.317950266	0.685214770316	0.628132946468	0.000860790684967	0.117312565449	0.113821479185	0.150718973047	0.230044551311	0.611889633846	0.611889633846	0.486032231678	0.225225461938
g__Lachnospiraceae_UCG-006	0.109256979311	0.0199769051667	0.0221274268003	0.253572709194	0.764682985407	0.108429705331	0.745457773381	0.0167921047256	0.560761819173	0.0256695362595	0.0104023672508	0.0988850467847	0.139090824877	0.635027250104	0.390412319381	0.0175152589807	0.110263690624	0.0435788878425	0.0607456761131	0.370884317411	0.00648074261302	0.345132076511	0.0068783483962	0.00154068649854	0.0138692634852	0.614201370443	0.043852791811	0.0584974330048	0.0248330493613	0.142958347592	0.00387048682298	0.631939749011	0.38779628587	0.14605861688	0.00820911132072	0.0512562795907	0.471660426709	0.0891835553549	0.00545314726635	0.467991608411	0.668783855569	0.137872953311	0.871185800938	0.357313328671	0.487879942441	0.00108622156962	0.00108622156962	0.151005368832	0.330920264849
g__Alloprevotella	0.957879210634	0.833870808281	0.974919757016	0.986651454482	0.64662455612	0.971496292782	0.946791443404	0.956781413562	0.418186355843	0.801129633372	0.656435214346	0.909559187601	0.610574094248	0.928407533407	0.416916867338	0.926225075765	0.930632564594	0.878183285538	0.917440737276	0.487214590509	0.980345620098	0.263822985607	0.589196173391	0.735264799178	0.807828202701	0.565508996161	0.687839829928	0.324022514974	0.787780062463	0.358815442983	0.724452017196	0.197207464732	0.428478637106	0.777202763597	0.837288577709	0.324523917298	0.824882947999	0.20030357784	0.964893818483	0.54810989478	0.0766374102071	0.0644719554718	0.239340293191	0.737489766627	0.302384892897	0.957322626002	0.957322626002	0.61303550285	0.345678372495
g__unclassified_k__norank_d__Bacteria	0.459190154321	0.397073181533	0.27386468726	0.0785705276526	0.162584745467	0.312927949678	0.0876588466534	0.348887956799	0.705535870686	0.988285901657	0.374014551952	0.677404518818	0.754005197615	0.102601620052	0.851897788774	0.506491272778	0.943272884999	0.688238169888	0.300862370796	0.726919529467	0.263755058201	0.370890646367	0.798445316514	0.382376882928	0.649804139772	0.166559327681	0.725013710484	0.998348588106	0.357568692243	0.501625236337	0.703267611063	0.643872488358	0.0295357498812	0.444099923657	0.959659052927	0.923738620282	0.566326211178	0.283198918643	0.806634735991	0.329883780647	0.919383099921	0.682350433559	0.970895284167	0.896129133628	0.152985998934	0.781002630963	0.781002630963	0.725400561859	0.547095117467
g__Eubacterium_brachy_group	0.793575792581	0.501608260928	0.550440382826	0.890199356478	0.469588632692	0.86197778537	0.736909392308	0.502409706304	0.83960528678	0.5247506372	0.547888129013	0.480760819088	0.663636980323	0.951592594077	0.625028087591	0.66640811654	0.806958058138	0.529718081703	0.606638655345	0.638248790293	0.399416044479	0.614080442886	0.602756566663	0.36342486711	0.347082707166	0.377265439345	0.425331384336	0.777361662271	0.600386024223	0.476605662985	0.269730014238	0.746276687921	0.906992788067	0.777266192324	0.382293794102	0.551806385438	0.958316457974	0.156710951961	0.183916873931	0.817977130914	0.624978228364	0.0682411961563	0.614324132815	0.845631662106	0.822447892586	0.195230521348	0.195230521348	0.542045544911	0.86375957585
g__norank_f__Erysipelotrichaceae	0.94836923321	0.89564725467	0.997824441828	0.777812430043	0.633287354091	0.903949361195	0.675641043507	0.88013261595	0.277553931785	0.48197917735	0.489042879735	0.906831001315	0.318059004116	0.796025956664	0.252390330037	0.87275724625	0.773607995433	0.976573023429	0.902441189846	0.226499140614	0.996084540582	0.281385078178	0.297812260888	0.592667309878	0.900391090763	0.380581965675	0.748210868488	0.0749775727324	0.662715361624	0.397497662071	0.528411784595	0.0879355440339	0.540554624397	0.54395981208	0.892385229585	0.123441914433	0.793667097204	0.36490016538	0.904246219823	0.525297197935	0.000482929709811	0.134959084534	0.0815646023383	0.227634562036	0.163095830042	0.861856611554	0.861856611554	0.580605761042	0.203683562856
g__Rikenella	0.90087275996	0.946156296561	0.781781474277	0.990043503134	0.755019495478	0.96564640996	0.787437512805	0.759075816123	0.55488026723	0.769607105374	0.443082682833	0.7577485464	0.196682974628	0.857818474382	0.397267154639	0.828527436806	0.854979386828	0.925316823033	0.986897911927	0.616249700233	0.640646098155	0.488862470576	0.323965725556	0.365317401601	0.980143761646	0.310427534949	0.785973439204	0.295269296996	0.64919306974	0.240517098008	0.517467059947	0.317079122626	0.141752501061	0.476717203476	0.887525134165	0.404730557717	0.840482063555	0.187363532106	0.745522575663	0.59347200315	0.0699699940816	0.035639596491	0.436257681779	0.103220395764	0.520148616119	0.572104746843	0.572104746843	0.960361767503	0.693689769523
g__Anaerotruncus	0.694864499506	0.783504318411	0.690566158162	0.989932943525	0.565101670554	0.656033648112	0.778712142494	0.57948256315	0.203929222306	0.272888041604	0.26513075524	0.838675601177	0.16979457052	0.925907920947	0.166254054444	0.577278052466	0.539896701457	0.685026895876	0.808989396453	0.148173478452	0.680616778676	0.19870629078	0.142804981357	0.32963579089	0.776292589706	0.30956152335	0.949230053112	0.0314422046041	0.408047809703	0.285259158881	0.289297986649	0.0743800306963	0.443617120341	0.33133550475	0.580097905906	0.0510436820382	0.6530602547	0.243071717339	0.597348124648	0.713769430234	0.000749251360605	0.0983219289652	0.0905810568225	0.124213506991	0.274864777564	0.539696372747	0.539696372747	0.419813103313	0.135097497822
g__Leucobacter	0.297576881131	0.41088625518	0.334261796984	0.360321040205	0.273829829577	0.283705419255	0.384953978298	0.356179455377	0.309040696517	0.357737460319	0.318802590679	0.405081540235	0.0766022662356	0.369063334119	0.266332566922	0.331408609789	0.278427634165	0.336649352231	0.3450661739	0.322916939987	0.488983840543	0.38954671362	0.261588668259	0.463993681162	0.493067660422	0.216476291137	0.393670574653	0.73019588723	0.300259511295	0.265621831409	0.584568721936	0.25232716846	0.391812491705	0.134378215705	0.405894167209	0.38506557644	0.152888545515	0.476687343894	0.721093496003	0.217025040634	0.431289240813	0.884978909851	0.353388616556	0.0923075081699	0.44288142744	0.559618440362	0.559618440362	0.405713053025	0.774379540122
g__Parvibacter	0.572044283043	0.478410350587	0.513360886639	0.283004401442	0.468884144406	0.498207922421	0.248911176584	0.599796012185	0.840647051892	0.853156091034	0.836895116068	0.849930403828	0.738987272001	0.34470476406	0.61357180488	0.603267249675	0.863142459141	0.736739374802	0.472635612573	0.457607490221	0.505946939229	0.764274004565	0.64375542693	0.82119793501	0.679138546466	0.467041619254	0.691384018313	0.580210285131	0.714425179262	0.346397515605	0.962495445973	0.517859301108	0.635154025009	0.695226497321	0.922370518869	0.473578203308	0.980547130981	0.359730530821	0.918317968374	0.203926474713	0.219955145516	0.0305075231192	0.555029700079	0.903949714598	0.05511407316	0.95563138281	0.95563138281	0.71107875935	0.836710770833
g__Negativibacillus	0.115665709933	0.0429433233067	0.0424910513718	0.313311406941	0.555775700118	0.109119834361	0.805637638595	0.0238574073968	0.221074717756	0.0116579194863	0.00418383511035	0.154259581809	0.0606343311915	0.631897726932	0.150829003251	0.028707549548	0.0958063235932	0.0617285613509	0.0908846061975	0.136333217529	0.020031353618	0.141257791505	0.00483461715438	0.0014820075315	0.0367419670396	0.354048194169	0.107894949294	0.00458060373588	0.0189325291513	0.183776772811	0.0012183313054	0.292283068869	0.331542767936	0.0602576811438	0.0202158683613	0.00529129466405	0.460722014564	0.0845907757727	0.0131190222863	0.57120481033	0.206573441469	0.117749745698	0.53388203149	0.109914143244	0.857066849659	0.00672666209838	0.00672666209838	0.128502546116	0.0568303103558
g__Roseburia	0.23060636674	0.270991846103	0.221399045889	0.441283162702	0.271957809274	0.207070277474	0.723996171118	0.157772171522	0.047093296547	0.0645573838476	0.0442676635517	0.363220924013	0.0422779352797	0.536035779574	0.0436063974781	0.188201274138	0.187214524775	0.233821340463	0.275906985066	0.0450709530997	0.233485645792	0.0390691973249	0.0484855881317	0.0807353193934	0.29378683493	0.145293321625	0.426931418844	0.0124152537248	0.0875398235718	0.211593544048	0.0666408005066	0.0419089170093	0.276619454503	0.0539496848492	0.221975825815	0.00493312472296	0.350029185065	0.11180947208	0.240730846904	0.683167205192	0.0101150674878	0.151112098896	0.0620575126241	0.039193832411	0.714596596464	0.215735333978	0.215735333978	0.158550941763	0.0122425641599
g__Marvinbryantia	0.318867737343	0.0897378068739	0.160963262656	0.57236643501	0.67186657946	0.352797262642	0.863083005293	0.127174985857	0.850229948416	0.144485641974	0.15898672214	0.257199343035	0.942827163198	0.942111953366	0.908360916109	0.118567207715	0.314741350204	0.173714497668	0.220436673392	0.892933468313	0.0584646471497	0.875298607598	0.227629251176	0.0588033570875	0.0514799342712	0.673167102462	0.146499554325	0.111388692304	0.199126404172	0.954282290354	0.0328737749276	0.573045160692	0.8924695471	0.738092029437	0.0662936600344	0.286826968456	0.716314033155	0.639153413676	0.0140691720867	0.877002651804	0.629595010371	0.639874322309	0.315986882355	0.694403698648	0.679063350183	0.0276429366455	0.0276429366455	0.429299361108	0.296615608055
g__Acinetobacter	0.500531263951	0.633622080717	0.523253564993	0.450135660731	0.489974955597	0.526465124831	0.488259905575	0.483267828977	0.0207942162186	0.475869571077	0.439442576142	0.378876503635	0.0176584008523	0.245598718327	0.00724247892541	0.772850836796	0.546125741532	0.460854204885	0.462711835855	0.0432445143303	0.666015674703	0.0245072232929	0.613247647794	0.572184575785	0.598073589929	0.64422342535	0.508353349295	0.876523750899	0.421481652651	0.12247167301	0.503986861586	0.181936132688	0.494185894421	0.0741175134895	0.630740334461	0.29274575071	0.107927486174	0.0130584467193	0.630976292045	0.484575604448	0.526508927557	0.0614508465148	0.108865244097	0.122386679609	0.887224815291	0.576583899018	0.576583899018	0.24973418654	0.464973421408
g__norank_f__Lachnospiraceae	0.853783337115	0.776013389513	0.654496968955	0.970193853411	0.852641188085	0.805615549102	0.708366054992	0.597696199878	0.40516247477	0.414118308869	0.325036645642	0.861304714251	0.101252168679	0.841765884063	0.231501126607	0.634579540017	0.749580672212	0.741760876435	0.839052982009	0.291804842274	0.586435066885	0.348661516602	0.145393413385	0.297049926067	0.742339084041	0.504735254084	0.868397010447	0.189673721309	0.487379738144	0.110345947818	0.333802102887	0.218612690457	0.337663962323	0.382217844871	0.546407082134	0.166393833996	0.598270070052	0.0960556967971	0.523111067647	0.680825431787	0.0499305696038	0.00837840027692	0.34762750078	0.125240917475	0.422435774862	0.3803900132	0.3803900132	0.556405825804	0.632158351148
g__norank_f__Peptococcaceae	0.792454601438	0.773238781943	0.73379330199	0.761198106829	0.991399481697	0.810006541994	0.47575028106	0.600605932344	0.282136208494	0.231096509729	0.307109905569	0.776102533086	0.16063189754	0.654841608485	0.171240964532	0.605164736823	0.550315804639	0.639249422108	0.871525304607	0.123879595844	0.665452389211	0.288737391924	0.132621001998	0.306452896474	0.65474798647	0.696725203366	0.822126522142	0.0460395880739	0.470275571265	0.267318714107	0.212993587998	0.195211354335	0.74101154107	0.409155337599	0.430973708361	0.0539203459827	0.753249572972	0.197331960626	0.401168414667	0.541501277307	0.0176743318332	0.0311428236275	0.214716390861	0.166820809706	0.173480253507	0.347516485184	0.347516485184	0.423526539419	0.2595760849
g__Candidatus_Arthromitus	0.406741050489	0.32735574034	0.280197087601	0.718638060865	0.906999656766	0.424297360698	0.885751939964	0.244477815552	0.489388269722	0.119665002623	0.134701860341	0.30853998278	0.102317554865	0.973378919262	0.270868414826	0.240435049899	0.296020003439	0.265833284707	0.394094065293	0.233292310479	0.260795322343	0.319432273935	0.0232828894584	0.119267273431	0.254598999415	0.764510513224	0.296986724213	0.124205924005	0.206575892083	0.0335830234942	0.118111276124	0.293442948612	0.519032353984	0.327586515465	0.142994931765	0.0589481788004	0.387520140424	0.0403736916704	0.182299997936	0.952967278297	0.203973279357	0.00712813061752	0.647179049823	0.367706048432	0.784997224678	0.109766566447	0.109766566447	0.188409051582	0.66025061371
g__Gordonibacter	0.556969814351	0.447985938694	0.433050807068	0.442074283552	0.610812598706	0.50253833976	0.494059749161	0.512103476054	0.862540383979	0.817854558389	0.609911796061	0.731192301908	0.632454207134	0.611501711295	0.8803770477	0.441801478507	0.668523346177	0.594411452119	0.488080796918	0.750986830671	0.439996441886	0.7931241543	0.679735780213	0.578517821084	0.572316713115	0.452106430274	0.541062086847	0.886389857699	0.575072280156	0.919887776458	0.819948810401	0.85734203217	0.512559440637	0.545543705664	0.587350606796	0.856687519927	0.692255654252	0.806611315764	0.743273373375	0.312162071462	0.668031767849	0.432501184938	0.669552686367	0.46917747425	0.155850867567	0.611460073805	0.611460073805	0.944299477759	0.744469163896
g__Ruminococcus	0.998769102022	0.762306651295	0.774806033857	0.733970760337	0.923918152147	0.931944357537	0.893989868478	0.774591142723	0.77853037875	0.90836288218	0.804940305164	0.995754031873	0.511495027255	0.870572453196	0.697965167055	0.909352336399	0.744545651548	0.980247346777	0.819615502855	0.588991245546	0.584002248736	0.905753827253	0.872544996235	0.637842166641	0.801351394504	0.88600136831	0.999176539937	0.791747408295	0.84872178677	0.833181839327	0.682869313886	0.656808905762	0.699981095368	0.796492115477	0.977430761682	0.952727872102	0.566766363891	0.720723916884	0.647515457701	0.791959428696	0.641495458609	0.660026864674	0.543389851396	0.428086228509	0.888756082787	0.757701259542	0.757701259542	0.954289389784	0.603966190867
g__Enterococcus	0.466120314723	0.577413720193	0.560411394817	0.770301730066	0.870231970412	0.579388240415	0.904827897637	0.483828505921	0.0513996451071	0.249302489845	0.457152821492	0.279142649981	0.0107221741937	0.589376261597	0.0118712300759	0.635654138875	0.306157717857	0.309453129828	0.50278782575	0.0120705772001	0.712956368648	0.118013488839	0.413029451711	0.573175398702	0.427315554317	0.981938381474	0.321195795341	0.936840648925	0.440746628161	0.182265352399	0.387062460131	0.296880348216	0.918360714527	0.0979287947433	0.323041261903	0.203074011672	0.135049922065	0.095168346384	0.434967976589	0.545614305981	0.561298338316	0.157968848437	0.179423031458	0.0891462303869	0.71743652685	0.37128483637	0.37128483637	0.215469781931	0.631852326614
g__Eubacterium_xylanophilum_group	0.506495580052	0.553486029494	0.329869428099	0.126311324887	0.0433576650378	0.314862694887	0.118022161008	0.401632519384	0.426615667284	0.885196426336	0.264401161651	0.874110743359	0.30871431841	0.143116824314	0.510388764998	0.51337688549	0.911700668744	0.805744862285	0.415453692074	0.951648764709	0.362046038747	0.212873970586	0.440695333265	0.339222061526	0.891203861934	0.00694173623092	0.978729400294	0.599332622261	0.310394727169	0.196797423289	0.724254449377	0.145891888261	6.7459880907E-6	0.257072315023	0.950390704057	0.576699394378	0.364919480379	0.161076676073	0.958936540129	0.436606384614	0.222538025886	0.36838051992	0.371984802181	0.284848927404	0.368400360388	0.900209763597	0.900209763597	0.681620105392	0.454444323145
g__NK4A214_group	0.782870406026	0.90259563628	0.760434467208	0.320894585987	0.30555720746	0.671408711406	0.15034331757	0.939480185394	0.817822021928	0.531909613283	0.88794715582	0.980627446268	0.907252766246	0.26185053099	0.727153376285	0.942160152455	0.902602631895	0.960083117791	0.721521591994	0.451412550249	0.938736932712	0.859310832808	0.729924760629	0.764612620602	0.828487366112	0.340438063687	0.965289979245	0.205859341841	0.965329832171	0.811209023635	0.420763275159	0.973542043035	0.305042505241	0.799777534203	0.678603992889	0.362225167949	0.469885008958	0.863816263233	0.458458456153	0.217636316892	0.511341791752	0.345933513256	0.823017785198	0.902408154239	0.0723085871821	0.573639217476	0.573639217476	0.800460669897	0.367708828345
g__Prevotellaceae_UCG-001	0.14383434195	0.103807249228	0.115974714967	0.482608637303	0.710846693495	0.171915940543	0.964278183165	0.0665578021413	0.165372978737	0.00879290461962	0.0250296964222	0.121083438065	0.11187924066	0.721639622586	0.11153496993	0.0789967043277	0.0788650916948	0.0717965407439	0.152635038415	0.0547752913447	0.0969585021278	0.098187266053	0.0161926585392	0.02639943738	0.0615202288387	0.674783829684	0.123681208686	0.0081438202901	0.0501396886644	0.193371222808	0.00584469714598	0.246036202072	0.710556279908	0.124969559258	0.0333644382982	0.00122272235261	0.441160618297	0.0762601589355	0.0291686072089	0.717225613852	0.194513645705	0.0815214817185	0.399725337961	0.299739841529	0.785958768435	0.029919177197	0.029919177197	0.0610242332389	0.0432003652739
g__unclassified_p__Firmicutes	0.314855748313	0.0869474750817	0.166627316542	0.539494552138	0.601346121801	0.355493514794	0.972507084028	0.16402050206	0.382589739901	0.237192041286	0.275651142977	0.245940444771	0.620969134337	0.914232157204	0.430147226962	0.106039590472	0.316364230441	0.180250379216	0.220221142796	0.647818696011	0.074894797965	0.632061816829	0.289942659195	0.129924730859	0.0557404029746	0.545921782011	0.110495884829	0.297498164368	0.280651433018	0.920885540412	0.119546805116	0.29295064267	0.746475265963	0.963656847313	0.070870661358	0.602418663378	0.690521008093	0.958872040476	0.0411196455044	0.679868882711	0.251893158383	0.843220201528	0.0635539141186	0.354302627265	0.301497960213	0.0551505977449	0.0551505977449	0.557441895582	0.783981931318
g__unclassified_f__Rhizobiaceae	0.324035312428	0.432170712507	0.361153158258	0.394683631641	0.298787744085	0.30721947185	0.416668806941	0.387859997563	0.405208746807	0.390164761524	0.352028097151	0.449725440956	0.123285812391	0.425581710966	0.364744625104	0.338828204096	0.30019858456	0.369114997479	0.377783577675	0.412089212223	0.510426027298	0.495061822698	0.277612501792	0.493054821343	0.520970875488	0.227448355269	0.425133233394	0.714949345179	0.333760683851	0.329008557109	0.625651115461	0.305090980054	0.423329832872	0.184543237131	0.427318716654	0.437863076762	0.201206429639	0.599809195948	0.753723137211	0.239032433574	0.461543392695	0.99070674032	0.429019598088	0.126933194336	0.425569262466	0.59231290406	0.59231290406	0.465268658117	0.825969193267
g__Oscillibacter	0.520062991934	0.105542913969	0.181760127227	0.654051461174	0.478370691831	0.526067436372	0.725432290579	0.161056820239	0.71542045285	0.299926092754	0.21137796578	0.462821371597	0.867886554433	0.797279321727	0.869228173587	0.174540274327	0.579828154093	0.283288018895	0.298641064256	0.885473281216	0.0379152442212	0.860690459034	0.35330643469	0.0437041188054	0.0701815509463	0.69248606661	0.205900178477	0.286505041232	0.286090543936	0.910611637124	0.042979993204	0.287198595353	0.920411909369	0.651208829554	0.0901031157009	0.583548447132	0.559991349791	0.709197635491	0.00873890973371	0.941518421471	0.382432413817	0.645815241648	0.154793527985	0.847192574865	0.561870512057	0.00941868090979	0.00941868090979	0.849803250426	0.575727967543
g__Lachnospiraceae_UCG-001	0.910938737183	0.473955063473	0.544657339091	0.933567592646	0.639635516618	0.902660953403	0.619343312999	0.447287871301	0.3550141	0.536776351489	0.389704869286	0.86864710588	0.298395869804	0.907022317045	0.258084797844	0.67717565401	0.972136340888	0.654541807265	0.665157051719	0.400472149407	0.2819162325	0.449299687022	0.76509936558	0.186612941466	0.391398904255	0.949812930466	0.666618310378	0.499113837277	0.526926258344	0.942157658249	0.128040837637	0.805407519729	0.764737013717	0.281340201752	0.437859897365	0.505070645427	0.746432951613	0.354475424724	0.113681973871	0.768729682881	0.992978296556	0.233909054782	0.882587048302	0.125262633096	0.634439017763	0.124014496997	0.124014496997	0.999591508332	0.227010040226
g__unclassified_c__Clostridia	0.134134389806	0.0891420817945	0.0990664628229	0.409287511052	0.541439047274	0.148554433302	0.85081688817	0.0544264171461	0.0520651328603	0.0120763915352	0.0180114422126	0.168321571076	0.0198915247428	0.591453331803	0.0309871084183	0.0768218869037	0.0817015204018	0.0723423752818	0.134256402538	0.0215969306082	0.0805123741839	0.0668480967268	0.0349303338385	0.0199935755615	0.0666363765283	0.388813821595	0.138942798509	0.0222212298712	0.0399268766913	0.311621125577	0.00558464894793	0.216304519096	0.557029638029	0.0198377183467	0.0382229439495	0.003934221077	0.377948691352	0.13123960231	0.032488656883	0.525070506969	0.171154311829	0.21742835884	0.224023843965	0.0231983302556	0.906749642085	0.0273023293354	0.0273023293354	0.126603104059	0.016058027911
g__Monoglobus	0.907337580525	0.879762541584	0.964463446443	0.667650438065	0.751417838828	0.913039258835	0.589836857209	0.925302272298	0.383670093239	0.411033120463	0.557785232736	0.978766611272	0.315504654797	0.673466134246	0.314425088739	0.831255235554	0.623793346272	0.890370279396	0.881482853089	0.213188342213	0.892313490936	0.417304163921	0.225679957372	0.70034676348	0.936949542097	0.531679641897	0.872098211829	0.0982228489063	0.707931001721	0.33006548458	0.601464585153	0.101121808342	0.790021455787	0.636357636742	0.771927989993	0.124028633634	0.68612656667	0.465866644595	0.939983191389	0.576634571194	0.00182111507947	0.195543106537	0.120419912812	0.298311181388	0.180049752027	0.864515778655	0.864515778655	0.504136637712	0.411472341371
g__Anaeroplasma	0.767906069439	0.493128255886	0.577404526607	0.587125706429	0.724504899829	0.773319527366	0.671077974437	0.69283527612	0.218396590917	0.849014545745	0.961440668318	0.710223743465	0.508804001892	0.838885673103	0.235832629587	0.624930002224	0.940137704022	0.703030045214	0.592752926423	0.21653733092	0.501848959707	0.274942844781	0.821379910091	0.843523440976	0.523459172747	0.633896904067	0.469978712057	0.387814959976	0.918271635376	0.646064555548	0.979864862705	0.124585495924	0.872390912362	0.744490700511	0.652821087457	0.325675843827	0.828984795388	0.504637170201	0.661493444726	0.45032191851	0.0163309457861	0.246760129188	0.0383524422096	0.415929305999	0.074911282726	0.628863045074	0.628863045074	0.72748448212	0.276328450817
g__unclassified_f__Planococcaceae	0.268491081341	0.38319538239	0.308113287249	0.352947849763	0.263555895708	0.245667037	0.377452686925	0.349580393839	0.642851732791	0.350089307727	0.311002881637	0.399492214568	0.236268420466	0.452321345707	0.605812109769	0.248615326279	0.246279488328	0.334426722622	0.337360676894	0.599438365433	0.461499134074	0.629443729577	0.170000511457	0.457074439119	0.486411071903	0.209252727033	0.386222688318	0.555714686243	0.292415202909	0.259373309484	0.634689047773	0.296089635529	0.384352974416	0.30492519823	0.382885011544	0.407405407536	0.214380745719	0.656287461462	0.77266675685	0.235275409403	0.424103831519	0.945771175659	0.592956802223	0.317231817342	0.325546533822	0.601308160191	0.601308160191	0.398259037688	0.935079045755
g__unclassified_f__Enterobacteriaceae	0.251382112767	0.383767735203	0.28401563353	0.272003331618	0.235846448253	0.252716496935	0.30706738621	0.280944166367	0.0403500260515	0.278799108474	0.239097749035	0.265269809898	0.00165478747063	0.18634798883	0.0196902644948	0.387637555675	0.256489843878	0.259198790774	0.265777568827	0.0599621550339	0.452899510615	0.0635992452262	0.270503592437	0.391144082031	0.422694969684	0.253315653643	0.316201652671	0.865373351045	0.220534727387	0.0828707213611	0.435469978001	0.103406163255	0.31425139688	0.0226734076937	0.378477009347	0.214026626398	0.0382463203304	0.0727190932439	0.59224101969	0.193753551471	0.356030960928	0.298372445811	0.111744891409	0.0226921361302	0.641609592043	0.455992656035	0.455992656035	0.204873626337	0.539223599522
g__Tuzzerella	0.0854058978611	0.0290672249349	0.0562640462714	0.446504617087	0.862679157814	0.112165465631	0.998919376881	0.0308603315889	0.542268263659	0.00298672402712	0.0191112022629	0.0861789047406	0.334186529605	0.881902311176	0.464924413169	0.0142263801471	0.0334890018654	0.0290509601118	0.0898489260098	0.247385119838	0.0325978315111	0.4293749922	0.00850519863869	0.0109981979869	0.0121280814151	0.786327362089	0.0446547508836	0.00266652851482	0.0351624177495	0.47106144575	0.00199057948046	0.634190908667	0.945394384098	0.237543481049	0.0029828990375	0.0136639318296	0.679088093193	0.421742610426	0.0052150811268	0.559597013916	0.522773114613	0.524810858919	0.967347262135	0.525283953079	0.769676324593	0.00582359884543	0.00582359884543	0.11194301083	0.099285048161
g__Parabacteroides	0.211638043061	0.0935815049286	0.0869034458183	0.144538787424	0.635974438724	0.19093662628	0.378858255724	0.0904622117326	0.652608428132	0.275425459554	0.122559369723	0.180338822002	0.558087700726	0.298048257254	0.621967140547	0.161123634101	0.384324861227	0.181153913839	0.108340362173	0.742108018807	0.0553585619971	0.306648834466	0.286118156912	0.0809913649577	0.1048359418	0.767870021236	0.159381705604	0.472641752256	0.125473077773	0.327349089838	0.115034986882	0.867246975277	0.353961464656	0.354764542624	0.197181745448	0.33750687861	0.57126698667	0.102375471421	0.105202013593	0.419937808535	0.73053941647	0.256691420752	0.724472368501	0.945370300421	0.325790995936	0.11252025942	0.11252025942	0.256595401665	0.379278017868
g__Eubacterium_siraeum_group	0.880441844095	0.834246806722	0.844008109099	0.730372945312	0.335403667547	0.82052614739	0.497392639454	0.859123971934	0.660158538605	0.801891226758	0.877672243284	0.801253891976	0.572918475702	0.542790184878	0.969559251827	0.854735360283	0.999916205894	0.816238833631	0.984496709912	0.968242549658	0.722003733	0.743283193074	0.538638664202	0.657875223026	0.662881078945	0.415907879455	0.637919909044	0.91671989694	0.952315193997	0.351374919721	0.671096021887	0.668566990707	0.889014071153	0.956725856141	0.524542906812	0.923926085271	0.91102850348	0.41278113411	0.495590005229	0.720453850086	0.732073756538	0.160283155272	0.430088221019	0.911476156102	0.886333300772	0.362266462759	0.362266462759	0.920485170944	0.258792437827
g__Family_XIII_AD3011_group	0.44527797372	0.642401819201	0.553071952674	0.776417263255	0.389830387641	0.43922687261	0.941173859413	0.450256191643	0.112543163946	0.165231587357	0.206841763238	0.536317069524	0.150543448712	0.772285448301	0.104862011905	0.455964098261	0.312924800852	0.469079679289	0.592549071227	0.0704236315814	0.64555358664	0.088578631932	0.109847767729	0.340131010433	0.629946920044	0.308559486362	0.717344525	0.0380718288338	0.287122885213	0.195620553322	0.267438876613	0.0278675717883	0.508946415374	0.25422284263	0.474255658633	0.0185003987547	0.399156142329	0.169270583697	0.583365462636	0.996713218039	0.00178073509569	0.123369590175	0.0460653684399	0.218694320096	0.390020568715	0.559895646626	0.559895646626	0.1862042522	0.0814319866793
g__unclassified_o__Lactobacillales	0.410368015957	0.33344954851	0.348374478855	0.685727301447	0.953336627989	0.435184767061	0.923856078822	0.394814295541	0.350128605506	0.347312639231	0.433320168449	0.358160722345	0.967101889237	0.885837830307	0.47242253181	0.206476832345	0.320755227623	0.337962360607	0.434634243167	0.706092049282	0.364310857878	0.592390395837	0.122773391044	0.399828258594	0.309156035755	0.941140259852	0.269402368714	0.404297867286	0.432568028775	0.37256357837	0.506780599939	0.928840757316	0.955042615146	0.868170577965	0.211734468383	0.576197833604	0.746407000328	0.890670619775	0.431354976699	0.658939655624	0.928540482966	0.908799419084	0.297499003892	0.511412098167	0.376079661344	0.33318415636	0.33318415636	0.469113213458	0.52189315026
g__Family_XIII_UCG-001	0.352874014636	0.336238585089	0.243546931457	0.494895339281	0.344733100899	0.289842858133	0.796229175166	0.207438236061	0.232215454974	0.142024960868	0.0610679941551	0.501894227758	0.0699418420748	0.694112039383	0.171495456469	0.213229423528	0.335984032913	0.355786729566	0.365026592647	0.211405445015	0.226338168321	0.141399721721	0.0247237127756	0.0762345092451	0.387793472093	0.140065577054	0.534095175606	0.020555181464	0.129313033048	0.0861774463683	0.116945997745	0.0708027481616	0.128430836106	0.151679829949	0.283660038357	0.0273756842432	0.40930808338	0.0754298997366	0.311607905441	0.85245439059	0.0108582697572	0.0502626785671	0.217227637796	0.0903165849927	0.813772595914	0.223937379197	0.223937379197	0.258855338947	0.164700272547
[truncated: 22 more columns]
